# Supplementary material for: Methane emissions from natural gas vehicles in China
Source: Nat Commun. 2020 Sep 11;11:4588. doi: 10.1038/s41467-020-18141-0 (PMC7486943; doi:10.1038/s41467-020-18141-0)
Supplement: Supplementary file 4 — Supplementary Data 1 [file 41467_2020_18141_MOESM4_ESM.zip]

Archive with 10 entries (10 files):
- calculate_ER.py
- 0612_10Hz_with_ratio_1s_final.csv
- 0610_10Hz_with_ratio_1s_final.csv
- 0611_10Hz_with_ratio_1s_final.csv
- gaussian_puff.py
- Figure_source_data.xlsx
- 0610_NGV_encounter.csv
- 0611_NGV_encounter.csv
- 0612_NGV_encounter.csv
- README.txt
