# Supplementary material for: Methane emissions from natural gas vehicles in China
Source: Nat Commun. 2020 Sep 11;11:4588. doi: 10.1038/s41467-020-18141-0 (PMC7486943; doi:10.1038/s41467-020-18141-0)
Supplement: Supplementary file 4 — Supplementary Data 1 [file 41467_2020_18141_MOESM4_ESM.zip › 0612_10Hz_with_ratio_1s_final.csv]

TS	TSCO2	TSCH4	TSNH3	CO2peak	NH3peak	CH4peak	ratio	ratio_nh3	coeff	coeff_nh3
2014-06-12 10:28:32.400
2014-06-12 10:28:32.500
2014-06-12 10:28:32.600
2014-06-12 10:28:32.700
2014-06-12 10:28:32.800
2014-06-12 10:28:32.900
2014-06-12 10:28:33.000
2014-06-12 10:28:33.100
2014-06-12 10:28:33.200
2014-06-12 10:28:33.300
2014-06-12 10:28:33.400
2014-06-12 10:28:33.500
2014-06-12 10:28:33.600
2014-06-12 10:28:33.700
2014-06-12 10:28:33.800
2014-06-12 10:28:33.900
2014-06-12 10:28:34.000
2014-06-12 10:28:34.100
2014-06-12 10:28:34.200
2014-06-12 10:28:34.300
2014-06-12 10:28:34.400
2014-06-12 10:28:34.500
2014-06-12 10:28:34.600
2014-06-12 10:28:34.700
2014-06-12 10:28:34.800
2014-06-12 10:28:34.900
2014-06-12 10:28:35.000
2014-06-12 10:28:35.100
2014-06-12 10:28:35.200
2014-06-12 10:28:35.300
2014-06-12 10:28:35.400
2014-06-12 10:28:35.500
2014-06-12 10:28:35.600
2014-06-12 10:28:35.700
2014-06-12 10:28:35.800
2014-06-12 10:28:35.900
2014-06-12 10:28:36.000
2014-06-12 10:28:36.100
2014-06-12 10:28:36.200
2014-06-12 10:28:36.300
2014-06-12 10:28:36.400
2014-06-12 10:28:36.500
2014-06-12 10:28:36.600
2014-06-12 10:28:36.700
2014-06-12 10:28:36.800
2014-06-12 10:28:36.900
2014-06-12 10:28:37.000
2014-06-12 10:28:37.100
2014-06-12 10:28:37.200
2014-06-12 10:28:37.300
2014-06-12 10:28:37.400
2014-06-12 10:28:37.500
2014-06-12 10:28:37.600
2014-06-12 10:28:37.700
2014-06-12 10:28:37.800
2014-06-12 10:28:37.900
2014-06-12 10:28:38.000
2014-06-12 10:28:38.100
2014-06-12 10:28:38.200
2014-06-12 10:28:38.300
2014-06-12 10:28:38.400
2014-06-12 10:28:38.500
2014-06-12 10:28:38.600
2014-06-12 10:28:38.700
2014-06-12 10:28:38.800
2014-06-12 10:28:38.900
2014-06-12 10:28:39.000
2014-06-12 10:28:39.100
2014-06-12 10:28:39.200
2014-06-12 10:28:39.300
2014-06-12 10:28:39.400
2014-06-12 10:28:39.500
2014-06-12 10:28:39.600
2014-06-12 10:28:39.700
2014-06-12 10:28:39.800
2014-06-12 10:28:39.900
2014-06-12 10:28:40.000
2014-06-12 10:28:40.100
2014-06-12 10:28:40.200
2014-06-12 10:28:40.300
2014-06-12 10:28:40.400
2014-06-12 10:28:40.500
2014-06-12 10:28:40.600
2014-06-12 10:28:40.700
2014-06-12 10:28:40.800
2014-06-12 10:28:40.900
2014-06-12 10:28:41.000
2014-06-12 10:28:41.100
2014-06-12 10:28:41.200
2014-06-12 10:28:41.300
2014-06-12 10:28:41.400
2014-06-12 10:28:41.500
2014-06-12 10:28:41.600
2014-06-12 10:28:41.700
2014-06-12 10:28:41.800
2014-06-12 10:28:41.900
2014-06-12 10:28:42.000
2014-06-12 10:28:42.100
2014-06-12 10:28:42.200
2014-06-12 10:28:42.300
2014-06-12 10:28:42.400
2014-06-12 10:28:42.500
2014-06-12 10:28:42.600
2014-06-12 10:28:42.700
2014-06-12 10:28:42.800
2014-06-12 10:28:42.900
2014-06-12 10:28:43.000
2014-06-12 10:28:43.100
2014-06-12 10:28:43.200
2014-06-12 10:28:43.300
2014-06-12 10:28:43.400
2014-06-12 10:28:43.500
2014-06-12 10:28:43.600
2014-06-12 10:28:43.700
2014-06-12 10:28:43.800
2014-06-12 10:28:43.900
2014-06-12 10:28:44.000
2014-06-12 10:28:44.100
2014-06-12 10:28:44.200
2014-06-12 10:28:44.300
2014-06-12 10:28:44.400
2014-06-12 10:28:44.500
2014-06-12 10:28:44.600
2014-06-12 10:28:44.700
2014-06-12 10:28:44.800
2014-06-12 10:28:44.900
2014-06-12 10:28:45.000
2014-06-12 10:28:45.100
2014-06-12 10:28:45.200
2014-06-12 10:28:45.300
2014-06-12 10:28:45.400
2014-06-12 10:28:45.500
2014-06-12 10:28:45.600
2014-06-12 10:28:45.700
2014-06-12 10:28:45.800
2014-06-12 10:28:45.900
2014-06-12 10:28:46.000
2014-06-12 10:28:46.100
2014-06-12 10:28:46.200
2014-06-12 10:28:46.300
2014-06-12 10:28:46.400
2014-06-12 10:28:46.500
2014-06-12 10:28:46.600
2014-06-12 10:28:46.700
2014-06-12 10:28:46.800
2014-06-12 10:28:46.900
2014-06-12 10:28:47.000
2014-06-12 10:28:47.100
2014-06-12 10:28:47.200
2014-06-12 10:28:47.300
2014-06-12 10:28:47.400
2014-06-12 10:28:47.500
2014-06-12 10:28:47.600
2014-06-12 10:28:47.700
2014-06-12 10:28:47.800
2014-06-12 10:28:47.900
2014-06-12 10:28:48.000
2014-06-12 10:28:48.100
2014-06-12 10:28:48.200
2014-06-12 10:28:48.300
2014-06-12 10:28:48.400
2014-06-12 10:28:48.500
2014-06-12 10:28:48.600
2014-06-12 10:28:48.700
2014-06-12 10:28:48.800
2014-06-12 10:28:48.900
2014-06-12 10:28:49.000
2014-06-12 10:28:49.100
2014-06-12 10:28:49.200
2014-06-12 10:28:49.300
2014-06-12 10:28:49.400
2014-06-12 10:28:49.500
2014-06-12 10:28:49.600
2014-06-12 10:28:49.700
2014-06-12 10:28:49.800
2014-06-12 10:28:49.900
2014-06-12 10:28:50.000
2014-06-12 10:28:50.100
2014-06-12 10:28:50.200
2014-06-12 10:28:50.300
2014-06-12 10:28:50.400
2014-06-12 10:28:50.500
2014-06-12 10:28:50.600
2014-06-12 10:28:50.700
2014-06-12 10:28:50.800
2014-06-12 10:28:50.900
2014-06-12 10:28:51.000
2014-06-12 10:28:51.100
2014-06-12 10:28:51.200
2014-06-12 10:28:51.300
2014-06-12 10:28:51.400
2014-06-12 10:28:51.500
2014-06-12 10:28:51.600
2014-06-12 10:28:51.700
2014-06-12 10:28:51.800
2014-06-12 10:28:51.900
2014-06-12 10:28:52.000
2014-06-12 10:28:52.100
2014-06-12 10:28:52.200
2014-06-12 10:28:52.300
2014-06-12 10:28:52.400
2014-06-12 10:28:52.500
2014-06-12 10:28:52.600
2014-06-12 10:28:52.700
2014-06-12 10:28:52.800
2014-06-12 10:28:52.900
2014-06-12 10:28:53.000
2014-06-12 10:28:53.100
2014-06-12 10:28:53.200
2014-06-12 10:28:53.300
2014-06-12 10:28:53.400
2014-06-12 10:28:53.500
2014-06-12 10:28:53.600
2014-06-12 10:28:53.700
2014-06-12 10:28:53.800
2014-06-12 10:28:53.900
2014-06-12 10:28:54.000
2014-06-12 10:28:54.100
2014-06-12 10:28:54.200
2014-06-12 10:28:54.300
2014-06-12 10:28:54.400
2014-06-12 10:28:54.500
2014-06-12 10:28:54.600
2014-06-12 10:28:54.700
2014-06-12 10:28:54.800
2014-06-12 10:28:54.900
2014-06-12 10:28:55.000
2014-06-12 10:28:55.100
2014-06-12 10:28:55.200
2014-06-12 10:28:55.300
2014-06-12 10:28:55.400
2014-06-12 10:28:55.500
2014-06-12 10:28:55.600
2014-06-12 10:28:55.700
2014-06-12 10:28:55.800
2014-06-12 10:28:55.900
2014-06-12 10:28:56.000
2014-06-12 10:28:56.100
2014-06-12 10:28:56.200
2014-06-12 10:28:56.300
2014-06-12 10:28:56.400
2014-06-12 10:28:56.500
2014-06-12 10:28:56.600
2014-06-12 10:28:56.700
2014-06-12 10:28:56.800
2014-06-12 10:28:56.900
2014-06-12 10:28:57.000
2014-06-12 10:28:57.100
2014-06-12 10:28:57.200
2014-06-12 10:28:57.300
2014-06-12 10:28:57.400
2014-06-12 10:28:57.500
2014-06-12 10:28:57.600
2014-06-12 10:28:57.700
2014-06-12 10:28:57.800
2014-06-12 10:28:57.900
2014-06-12 10:28:58.000
2014-06-12 10:28:58.100
2014-06-12 10:28:58.200
2014-06-12 10:28:58.300
2014-06-12 10:28:58.400
2014-06-12 10:28:58.500
2014-06-12 10:28:58.600
2014-06-12 10:28:58.700
2014-06-12 10:28:58.800
2014-06-12 10:28:58.900
2014-06-12 10:28:59.000
2014-06-12 10:28:59.100
2014-06-12 10:28:59.200
2014-06-12 10:28:59.300
2014-06-12 10:28:59.400
2014-06-12 10:28:59.500
2014-06-12 10:28:59.600
2014-06-12 10:28:59.700
2014-06-12 10:28:59.800
2014-06-12 10:28:59.900
2014-06-12 10:29:00.000
2014-06-12 10:29:00.100
2014-06-12 10:29:00.200
2014-06-12 10:29:00.300
2014-06-12 10:29:00.400
2014-06-12 10:29:00.500
2014-06-12 10:29:00.600
2014-06-12 10:29:00.700
2014-06-12 10:29:00.800
2014-06-12 10:29:00.900
2014-06-12 10:29:01.000
2014-06-12 10:29:01.100
2014-06-12 10:29:01.200
2014-06-12 10:29:01.300
2014-06-12 10:29:01.400
2014-06-12 10:29:01.500
2014-06-12 10:29:01.600
2014-06-12 10:29:01.700
2014-06-12 10:29:01.800
2014-06-12 10:29:01.900
2014-06-12 10:29:02.000
2014-06-12 10:29:02.100
2014-06-12 10:29:02.200
2014-06-12 10:29:02.300
2014-06-12 10:29:02.400
2014-06-12 10:29:02.500
2014-06-12 10:29:02.600
2014-06-12 10:29:02.700
2014-06-12 10:29:02.800
2014-06-12 10:29:02.900
2014-06-12 10:29:03.000
2014-06-12 10:29:03.100
2014-06-12 10:29:03.200
2014-06-12 10:29:03.300
2014-06-12 10:29:03.400
2014-06-12 10:29:03.500
2014-06-12 10:29:03.600
2014-06-12 10:29:03.700
2014-06-12 10:29:03.800
2014-06-12 10:29:03.900
2014-06-12 10:29:04.000
2014-06-12 10:29:04.100
2014-06-12 10:29:04.200
2014-06-12 10:29:04.300
2014-06-12 10:29:04.400
2014-06-12 10:29:04.500
2014-06-12 10:29:04.600
2014-06-12 10:29:04.700
2014-06-12 10:29:04.800
2014-06-12 10:29:04.900
2014-06-12 10:29:05.000
2014-06-12 10:29:05.100
2014-06-12 10:29:05.200
2014-06-12 10:29:05.300
2014-06-12 10:29:05.400
2014-06-12 10:29:05.500
2014-06-12 10:29:05.600
2014-06-12 10:29:05.700
2014-06-12 10:29:05.800
2014-06-12 10:29:05.900
2014-06-12 10:29:06.000
2014-06-12 10:29:06.100
2014-06-12 10:29:06.200
2014-06-12 10:29:06.300
2014-06-12 10:29:06.400
2014-06-12 10:29:06.500
2014-06-12 10:29:06.600
2014-06-12 10:29:06.700
2014-06-12 10:29:06.800
2014-06-12 10:29:06.900
2014-06-12 10:29:07.000
2014-06-12 10:29:07.100
2014-06-12 10:29:07.200
2014-06-12 10:29:07.300
2014-06-12 10:29:07.400
2014-06-12 10:29:07.500
2014-06-12 10:29:07.600
2014-06-12 10:29:07.700
2014-06-12 10:29:07.800
2014-06-12 10:29:07.900
2014-06-12 10:29:08.000
2014-06-12 10:29:08.100
2014-06-12 10:29:08.200
2014-06-12 10:29:08.300
2014-06-12 10:29:08.400
2014-06-12 10:29:08.500
2014-06-12 10:29:08.600
2014-06-12 10:29:08.700
2014-06-12 10:29:08.800
2014-06-12 10:29:08.900
2014-06-12 10:29:09.000
2014-06-12 10:29:09.100
2014-06-12 10:29:09.200
2014-06-12 10:29:09.300
2014-06-12 10:29:09.400
2014-06-12 10:29:09.500
2014-06-12 10:29:09.600
2014-06-12 10:29:09.700
2014-06-12 10:29:09.800
2014-06-12 10:29:09.900
2014-06-12 10:29:10.000
2014-06-12 10:29:10.100
2014-06-12 10:29:10.200
2014-06-12 10:29:10.300
2014-06-12 10:29:10.400
2014-06-12 10:29:10.500
2014-06-12 10:29:10.600
2014-06-12 10:29:10.700
2014-06-12 10:29:10.800
2014-06-12 10:29:10.900
2014-06-12 10:29:11.000
2014-06-12 10:29:11.100
2014-06-12 10:29:11.200
2014-06-12 10:29:11.300
2014-06-12 10:29:11.400
2014-06-12 10:29:11.500
2014-06-12 10:29:11.600
2014-06-12 10:29:11.700
2014-06-12 10:29:11.800
2014-06-12 10:29:11.900
2014-06-12 10:29:12.000
2014-06-12 10:29:12.100
2014-06-12 10:29:12.200
2014-06-12 10:29:12.300
2014-06-12 10:29:12.400
2014-06-12 10:29:12.500
2014-06-12 10:29:12.600
2014-06-12 10:29:12.700
2014-06-12 10:29:12.800
2014-06-12 10:29:12.900
2014-06-12 10:29:13.000
2014-06-12 10:29:13.100
2014-06-12 10:29:13.200
2014-06-12 10:29:13.300
2014-06-12 10:29:13.400
2014-06-12 10:29:13.500
2014-06-12 10:29:13.600
2014-06-12 10:29:13.700
2014-06-12 10:29:13.800
2014-06-12 10:29:13.900
2014-06-12 10:29:14.000
2014-06-12 10:29:14.100
2014-06-12 10:29:14.200
2014-06-12 10:29:14.300
2014-06-12 10:29:14.400
2014-06-12 10:29:14.500
2014-06-12 10:29:14.600
2014-06-12 10:29:14.700
2014-06-12 10:29:14.800
2014-06-12 10:29:14.900
2014-06-12 10:29:15.000
2014-06-12 10:29:15.100
2014-06-12 10:29:15.200
2014-06-12 10:29:15.300
2014-06-12 10:29:15.400
2014-06-12 10:29:15.500
2014-06-12 10:29:15.600
2014-06-12 10:29:15.700
2014-06-12 10:29:15.800
2014-06-12 10:29:15.900
2014-06-12 10:29:16.000
2014-06-12 10:29:16.100
2014-06-12 10:29:16.200
2014-06-12 10:29:16.300
2014-06-12 10:29:16.400
2014-06-12 10:29:16.500
2014-06-12 10:29:16.600
2014-06-12 10:29:16.700
2014-06-12 10:29:16.800
2014-06-12 10:29:16.900
2014-06-12 10:29:17.000
2014-06-12 10:29:17.100
2014-06-12 10:29:17.200
2014-06-12 10:29:17.300
2014-06-12 10:29:17.400
2014-06-12 10:29:17.500
2014-06-12 10:29:17.600
2014-06-12 10:29:17.700
2014-06-12 10:29:17.800
2014-06-12 10:29:17.900
2014-06-12 10:29:18.000
2014-06-12 10:29:18.100
2014-06-12 10:29:18.200
2014-06-12 10:29:18.300
2014-06-12 10:29:18.400
2014-06-12 10:29:18.500
2014-06-12 10:29:18.600
2014-06-12 10:29:18.700
2014-06-12 10:29:18.800
2014-06-12 10:29:18.900
2014-06-12 10:29:19.000
2014-06-12 10:29:19.100
2014-06-12 10:29:19.200
2014-06-12 10:29:19.300
2014-06-12 10:29:19.400
2014-06-12 10:29:19.500
2014-06-12 10:29:19.600
2014-06-12 10:29:19.700
2014-06-12 10:29:19.800
2014-06-12 10:29:19.900
2014-06-12 10:29:20.000
2014-06-12 10:29:20.100
2014-06-12 10:29:20.200
2014-06-12 10:29:20.300
2014-06-12 10:29:20.400
2014-06-12 10:29:20.500
2014-06-12 10:29:20.600
2014-06-12 10:29:20.700
2014-06-12 10:29:20.800
2014-06-12 10:29:20.900
2014-06-12 10:29:21.000
2014-06-12 10:29:21.100
2014-06-12 10:29:21.200
2014-06-12 10:29:21.300
2014-06-12 10:29:21.400
2014-06-12 10:29:21.500
2014-06-12 10:29:21.600
2014-06-12 10:29:21.700
2014-06-12 10:29:21.800
2014-06-12 10:29:21.900
2014-06-12 10:29:22.000
2014-06-12 10:29:22.100
2014-06-12 10:29:22.200
2014-06-12 10:29:22.300
2014-06-12 10:29:22.400
2014-06-12 10:29:22.500
2014-06-12 10:29:22.600
2014-06-12 10:29:22.700
2014-06-12 10:29:22.800
2014-06-12 10:29:22.900
2014-06-12 10:29:23.000
2014-06-12 10:29:23.100
2014-06-12 10:29:23.200
2014-06-12 10:29:23.300
2014-06-12 10:29:23.400
2014-06-12 10:29:23.500
2014-06-12 10:29:23.600
2014-06-12 10:29:23.700
2014-06-12 10:29:23.800
2014-06-12 10:29:23.900
2014-06-12 10:29:24.000
2014-06-12 10:29:24.100
2014-06-12 10:29:24.200
2014-06-12 10:29:24.300
2014-06-12 10:29:24.400
2014-06-12 10:29:24.500
2014-06-12 10:29:24.600
2014-06-12 10:29:24.700
2014-06-12 10:29:24.800
2014-06-12 10:29:24.900
2014-06-12 10:29:25.000
2014-06-12 10:29:25.100
2014-06-12 10:29:25.200
2014-06-12 10:29:25.300
2014-06-12 10:29:25.400
2014-06-12 10:29:25.500
2014-06-12 10:29:25.600
2014-06-12 10:29:25.700
2014-06-12 10:29:25.800
2014-06-12 10:29:25.900
2014-06-12 10:29:26.000
2014-06-12 10:29:26.100
2014-06-12 10:29:26.200
2014-06-12 10:29:26.300
2014-06-12 10:29:26.400
2014-06-12 10:29:26.500
2014-06-12 10:29:26.600
2014-06-12 10:29:26.700
2014-06-12 10:29:26.800
2014-06-12 10:29:26.900
2014-06-12 10:29:27.000
2014-06-12 10:29:27.100
2014-06-12 10:29:27.200
2014-06-12 10:29:27.300
2014-06-12 10:29:27.400
2014-06-12 10:29:27.500
2014-06-12 10:29:27.600
2014-06-12 10:29:27.700
2014-06-12 10:29:27.800
2014-06-12 10:29:27.900
2014-06-12 10:29:28.000
2014-06-12 10:29:28.100
2014-06-12 10:29:28.200
2014-06-12 10:29:28.300
2014-06-12 10:29:28.400
2014-06-12 10:29:28.500
2014-06-12 10:29:28.600
2014-06-12 10:29:28.700
2014-06-12 10:29:28.800
2014-06-12 10:29:28.900
2014-06-12 10:29:29.000
2014-06-12 10:29:29.100
2014-06-12 10:29:29.200
2014-06-12 10:29:29.300
2014-06-12 10:29:29.400
2014-06-12 10:29:29.500
2014-06-12 10:29:29.600
2014-06-12 10:29:29.700
2014-06-12 10:29:29.800
2014-06-12 10:29:29.900
2014-06-12 10:29:30.000
2014-06-12 10:29:30.100
2014-06-12 10:29:30.200
2014-06-12 10:29:30.300
2014-06-12 10:29:30.400
2014-06-12 10:29:30.500
2014-06-12 10:29:30.600
2014-06-12 10:29:30.700
2014-06-12 10:29:30.800
2014-06-12 10:29:30.900
2014-06-12 10:29:31.000
2014-06-12 10:29:31.100
2014-06-12 10:29:31.200
2014-06-12 10:29:31.300
2014-06-12 10:29:31.400
2014-06-12 10:29:31.500
2014-06-12 10:29:31.600
2014-06-12 10:29:31.700
2014-06-12 10:29:31.800
2014-06-12 10:29:31.900
2014-06-12 10:29:32.000
2014-06-12 10:29:32.100
2014-06-12 10:29:32.200
2014-06-12 10:29:32.300
2014-06-12 10:29:32.400
2014-06-12 10:29:32.500
2014-06-12 10:29:32.600
2014-06-12 10:29:32.700
2014-06-12 10:29:32.800
2014-06-12 10:29:32.900
2014-06-12 10:29:33.000
2014-06-12 10:29:33.100
2014-06-12 10:29:33.200
2014-06-12 10:29:33.300
2014-06-12 10:29:33.400
2014-06-12 10:29:33.500
2014-06-12 10:29:33.600
2014-06-12 10:29:33.700
2014-06-12 10:29:33.800
2014-06-12 10:29:33.900
2014-06-12 10:29:34.000
2014-06-12 10:29:34.100
2014-06-12 10:29:34.200
2014-06-12 10:29:34.300
2014-06-12 10:29:34.400
2014-06-12 10:29:34.500
2014-06-12 10:29:34.600
2014-06-12 10:29:34.700
2014-06-12 10:29:34.800
2014-06-12 10:29:34.900
2014-06-12 10:29:35.000
2014-06-12 10:29:35.100
2014-06-12 10:29:35.200
2014-06-12 10:29:35.300
2014-06-12 10:29:35.400
2014-06-12 10:29:35.500
2014-06-12 10:29:35.600
2014-06-12 10:29:35.700
2014-06-12 10:29:35.800
2014-06-12 10:29:35.900
2014-06-12 10:29:36.000
2014-06-12 10:29:36.100
2014-06-12 10:29:36.200
2014-06-12 10:29:36.300
2014-06-12 10:29:36.400
2014-06-12 10:29:36.500
2014-06-12 10:29:36.600
2014-06-12 10:29:36.700
2014-06-12 10:29:36.800
2014-06-12 10:29:36.900
2014-06-12 10:29:37.000
2014-06-12 10:29:37.100
2014-06-12 10:29:37.200
2014-06-12 10:29:37.300
2014-06-12 10:29:37.400
2014-06-12 10:29:37.500
2014-06-12 10:29:37.600
2014-06-12 10:29:37.700
2014-06-12 10:29:37.800
2014-06-12 10:29:37.900
2014-06-12 10:29:38.000
2014-06-12 10:29:38.100
2014-06-12 10:29:38.200
2014-06-12 10:29:38.300
2014-06-12 10:29:38.400
2014-06-12 10:29:38.500
2014-06-12 10:29:38.600
2014-06-12 10:29:38.700
2014-06-12 10:29:38.800
2014-06-12 10:29:38.900
2014-06-12 10:29:39.000
2014-06-12 10:29:39.100
2014-06-12 10:29:39.200
2014-06-12 10:29:39.300
2014-06-12 10:29:39.400
2014-06-12 10:29:39.500
2014-06-12 10:29:39.600
2014-06-12 10:29:39.700
2014-06-12 10:29:39.800
2014-06-12 10:29:39.900
2014-06-12 10:29:40.000
2014-06-12 10:29:40.100
2014-06-12 10:29:40.200
2014-06-12 10:29:40.300
2014-06-12 10:29:40.400
2014-06-12 10:29:40.500
2014-06-12 10:29:40.600
2014-06-12 10:29:40.700
2014-06-12 10:29:40.800
2014-06-12 10:29:40.900
2014-06-12 10:29:41.000
2014-06-12 10:29:41.100
2014-06-12 10:29:41.200
2014-06-12 10:29:41.300
2014-06-12 10:29:41.400
2014-06-12 10:29:41.500
2014-06-12 10:29:41.600
2014-06-12 10:29:41.700
2014-06-12 10:29:41.800
2014-06-12 10:29:41.900
2014-06-12 10:29:42.000
2014-06-12 10:29:42.100
2014-06-12 10:29:42.200
2014-06-12 10:29:42.300
2014-06-12 10:29:42.400
2014-06-12 10:29:42.500
2014-06-12 10:29:42.600
2014-06-12 10:29:42.700
2014-06-12 10:29:42.800
2014-06-12 10:29:42.900
2014-06-12 10:29:43.000
2014-06-12 10:29:43.100
2014-06-12 10:29:43.200
2014-06-12 10:29:43.300
2014-06-12 10:29:43.400
2014-06-12 10:29:43.500
2014-06-12 10:29:43.600
2014-06-12 10:29:43.700
2014-06-12 10:29:43.800
2014-06-12 10:29:43.900
2014-06-12 10:29:44.000
2014-06-12 10:29:44.100
2014-06-12 10:29:44.200
2014-06-12 10:29:44.300
2014-06-12 10:29:44.400
2014-06-12 10:29:44.500
2014-06-12 10:29:44.600
2014-06-12 10:29:44.700
2014-06-12 10:29:44.800
2014-06-12 10:29:44.900
2014-06-12 10:29:45.000
2014-06-12 10:29:45.100
2014-06-12 10:29:45.200
2014-06-12 10:29:45.300
2014-06-12 10:29:45.400
2014-06-12 10:29:45.500
2014-06-12 10:29:45.600
2014-06-12 10:29:45.700
2014-06-12 10:29:45.800
2014-06-12 10:29:45.900
2014-06-12 10:29:46.000
2014-06-12 10:29:46.100
2014-06-12 10:29:46.200
2014-06-12 10:29:46.300
2014-06-12 10:29:46.400
2014-06-12 10:29:46.500
2014-06-12 10:29:46.600
2014-06-12 10:29:46.700
2014-06-12 10:29:46.800
2014-06-12 10:29:46.900
2014-06-12 10:29:47.000
2014-06-12 10:29:47.100
2014-06-12 10:29:47.200
2014-06-12 10:29:47.300
2014-06-12 10:29:47.400
2014-06-12 10:29:47.500
2014-06-12 10:29:47.600
2014-06-12 10:29:47.700
2014-06-12 10:29:47.800
2014-06-12 10:29:47.900
2014-06-12 10:29:48.000
2014-06-12 10:29:48.100
2014-06-12 10:29:48.200
2014-06-12 10:29:48.300
2014-06-12 10:29:48.400
2014-06-12 10:29:48.500
2014-06-12 10:29:48.600
2014-06-12 10:29:48.700
2014-06-12 10:29:48.800
2014-06-12 10:29:48.900
2014-06-12 10:29:49.000
2014-06-12 10:29:49.100
2014-06-12 10:29:49.200
2014-06-12 10:29:49.300
2014-06-12 10:29:49.400
2014-06-12 10:29:49.500
2014-06-12 10:29:49.600
2014-06-12 10:29:49.700
2014-06-12 10:29:49.800
2014-06-12 10:29:49.900
2014-06-12 10:29:50.000
2014-06-12 10:29:50.100
2014-06-12 10:29:50.200
2014-06-12 10:29:50.300
2014-06-12 10:29:50.400
2014-06-12 10:29:50.500
2014-06-12 10:29:50.600
2014-06-12 10:29:50.700
2014-06-12 10:29:50.800
2014-06-12 10:29:50.900
2014-06-12 10:29:51.000
2014-06-12 10:29:51.100
2014-06-12 10:29:51.200
2014-06-12 10:29:51.300
2014-06-12 10:29:51.400
2014-06-12 10:29:51.500
2014-06-12 10:29:51.600
2014-06-12 10:29:51.700
2014-06-12 10:29:51.800
2014-06-12 10:29:51.900
2014-06-12 10:29:52.000
2014-06-12 10:29:52.100
2014-06-12 10:29:52.200
2014-06-12 10:29:52.300
2014-06-12 10:29:52.400
2014-06-12 10:29:52.500
2014-06-12 10:29:52.600
2014-06-12 10:29:52.700
2014-06-12 10:29:52.800
2014-06-12 10:29:52.900
2014-06-12 10:29:53.000
2014-06-12 10:29:53.100
2014-06-12 10:29:53.200
2014-06-12 10:29:53.300
2014-06-12 10:29:53.400
2014-06-12 10:29:53.500
2014-06-12 10:29:53.600
2014-06-12 10:29:53.700
2014-06-12 10:29:53.800
2014-06-12 10:29:53.900
2014-06-12 10:29:54.000
2014-06-12 10:29:54.100
2014-06-12 10:29:54.200
2014-06-12 10:29:54.300
2014-06-12 10:29:54.400
2014-06-12 10:29:54.500
2014-06-12 10:29:54.600
2014-06-12 10:29:54.700
2014-06-12 10:29:54.800
2014-06-12 10:29:54.900
2014-06-12 10:29:55.000
2014-06-12 10:29:55.100
2014-06-12 10:29:55.200
2014-06-12 10:29:55.300
2014-06-12 10:29:55.400
2014-06-12 10:29:55.500
2014-06-12 10:29:55.600
2014-06-12 10:29:55.700
2014-06-12 10:29:55.800
2014-06-12 10:29:55.900
2014-06-12 10:29:56.000
2014-06-12 10:29:56.100
2014-06-12 10:29:56.200
2014-06-12 10:29:56.300
2014-06-12 10:29:56.400
2014-06-12 10:29:56.500
2014-06-12 10:29:56.600
2014-06-12 10:29:56.700
2014-06-12 10:29:56.800
2014-06-12 10:29:56.900
2014-06-12 10:29:57.000
2014-06-12 10:29:57.100
2014-06-12 10:29:57.200
2014-06-12 10:29:57.300
2014-06-12 10:29:57.400
2014-06-12 10:29:57.500
2014-06-12 10:29:57.600
2014-06-12 10:29:57.700
2014-06-12 10:29:57.800
2014-06-12 10:29:57.900
2014-06-12 10:29:58.000
2014-06-12 10:29:58.100
2014-06-12 10:29:58.200
2014-06-12 10:29:58.300
2014-06-12 10:29:58.400
2014-06-12 10:29:58.500
2014-06-12 10:29:58.600
2014-06-12 10:29:58.700
2014-06-12 10:29:58.800
2014-06-12 10:29:58.900
2014-06-12 10:29:59.000
2014-06-12 10:29:59.100
2014-06-12 10:29:59.200
2014-06-12 10:29:59.300
2014-06-12 10:29:59.400
2014-06-12 10:29:59.500
2014-06-12 10:29:59.600
2014-06-12 10:29:59.700
2014-06-12 10:29:59.800
2014-06-12 10:29:59.900
2014-06-12 10:30:00.000
2014-06-12 10:30:00.100
2014-06-12 10:30:00.200
2014-06-12 10:30:00.300
2014-06-12 10:30:00.400
2014-06-12 10:30:00.500
2014-06-12 10:30:00.600
2014-06-12 10:30:00.700
2014-06-12 10:30:00.800
2014-06-12 10:30:00.900
2014-06-12 10:30:01.000
2014-06-12 10:30:01.100
2014-06-12 10:30:01.200
2014-06-12 10:30:01.300
2014-06-12 10:30:01.400
2014-06-12 10:30:01.500
2014-06-12 10:30:01.600
2014-06-12 10:30:01.700
2014-06-12 10:30:01.800
2014-06-12 10:30:01.900
2014-06-12 10:30:02.000
2014-06-12 10:30:02.100
2014-06-12 10:30:02.200
2014-06-12 10:30:02.300
2014-06-12 10:30:02.400
2014-06-12 10:30:02.500
2014-06-12 10:30:02.600
2014-06-12 10:30:02.700
2014-06-12 10:30:02.800
2014-06-12 10:30:02.900
2014-06-12 10:30:03.000
2014-06-12 10:30:03.100
2014-06-12 10:30:03.200
2014-06-12 10:30:03.300
2014-06-12 10:30:03.400
2014-06-12 10:30:03.500
2014-06-12 10:30:03.600
2014-06-12 10:30:03.700
2014-06-12 10:30:03.800
2014-06-12 10:30:03.900
2014-06-12 10:30:04.000
2014-06-12 10:30:04.100
2014-06-12 10:30:04.200
2014-06-12 10:30:04.300
2014-06-12 10:30:04.400
2014-06-12 10:30:04.500
2014-06-12 10:30:04.600
2014-06-12 10:30:04.700
2014-06-12 10:30:04.800
2014-06-12 10:30:04.900
2014-06-12 10:30:05.000
2014-06-12 10:30:05.100
2014-06-12 10:30:05.200
2014-06-12 10:30:05.300
2014-06-12 10:30:05.400
2014-06-12 10:30:05.500
2014-06-12 10:30:05.600
2014-06-12 10:30:05.700
2014-06-12 10:30:05.800
2014-06-12 10:30:05.900
2014-06-12 10:30:06.000
2014-06-12 10:30:06.100
2014-06-12 10:30:06.200
2014-06-12 10:30:06.300
2014-06-12 10:30:06.400
2014-06-12 10:30:06.500
2014-06-12 10:30:06.600
2014-06-12 10:30:06.700
2014-06-12 10:30:06.800
2014-06-12 10:30:06.900
2014-06-12 10:30:07.000
2014-06-12 10:30:07.100
2014-06-12 10:30:07.200
2014-06-12 10:30:07.300
2014-06-12 10:30:07.400
2014-06-12 10:30:07.500
2014-06-12 10:30:07.600
2014-06-12 10:30:07.700
2014-06-12 10:30:07.800
2014-06-12 10:30:07.900
2014-06-12 10:30:08.000
2014-06-12 10:30:08.100
2014-06-12 10:30:08.200
2014-06-12 10:30:08.300
2014-06-12 10:30:08.400
2014-06-12 10:30:08.500
2014-06-12 10:30:08.600
2014-06-12 10:30:08.700
2014-06-12 10:30:08.800
2014-06-12 10:30:08.900
2014-06-12 10:30:09.000
2014-06-12 10:30:09.100
2014-06-12 10:30:09.200
2014-06-12 10:30:09.300
2014-06-12 10:30:09.400
2014-06-12 10:30:09.500
2014-06-12 10:30:09.600
2014-06-12 10:30:09.700
2014-06-12 10:30:09.800
2014-06-12 10:30:09.900
2014-06-12 10:30:10.000
2014-06-12 10:30:10.100
2014-06-12 10:30:10.200
2014-06-12 10:30:10.300
2014-06-12 10:30:10.400
2014-06-12 10:30:10.500
2014-06-12 10:30:10.600
2014-06-12 10:30:10.700
2014-06-12 10:30:10.800
2014-06-12 10:30:10.900
2014-06-12 10:30:11.000
2014-06-12 10:30:11.100
2014-06-12 10:30:11.200
2014-06-12 10:30:11.300
2014-06-12 10:30:11.400
2014-06-12 10:30:11.500
2014-06-12 10:30:11.600
2014-06-12 10:30:11.700
2014-06-12 10:30:11.800
2014-06-12 10:30:11.900
2014-06-12 10:30:12.000
2014-06-12 10:30:12.100
2014-06-12 10:30:12.200
2014-06-12 10:30:12.300
2014-06-12 10:30:12.400
2014-06-12 10:30:12.500
2014-06-12 10:30:12.600
2014-06-12 10:30:12.700
2014-06-12 10:30:12.800
2014-06-12 10:30:12.900
2014-06-12 10:30:13.000
2014-06-12 10:30:13.100
2014-06-12 10:30:13.200
2014-06-12 10:30:13.300
2014-06-12 10:30:13.400
2014-06-12 10:30:13.500
2014-06-12 10:30:13.600
2014-06-12 10:30:13.700
2014-06-12 10:30:13.800
2014-06-12 10:30:13.900
2014-06-12 10:30:14.000
2014-06-12 10:30:14.100
2014-06-12 10:30:14.200
2014-06-12 10:30:14.300
2014-06-12 10:30:14.400
2014-06-12 10:30:14.500
2014-06-12 10:30:14.600
2014-06-12 10:30:14.700
2014-06-12 10:30:14.800
2014-06-12 10:30:14.900
2014-06-12 10:30:15.000
2014-06-12 10:30:15.100
2014-06-12 10:30:15.200
2014-06-12 10:30:15.300
2014-06-12 10:30:15.400
2014-06-12 10:30:15.500
2014-06-12 10:30:15.600
2014-06-12 10:30:15.700
2014-06-12 10:30:15.800
2014-06-12 10:30:15.900
2014-06-12 10:30:16.000
2014-06-12 10:30:16.100
2014-06-12 10:30:16.200
2014-06-12 10:30:16.300
2014-06-12 10:30:16.400
2014-06-12 10:30:16.500
2014-06-12 10:30:16.600
2014-06-12 10:30:16.700
2014-06-12 10:30:16.800
2014-06-12 10:30:16.900
2014-06-12 10:30:17.000
2014-06-12 10:30:17.100
2014-06-12 10:30:17.200
2014-06-12 10:30:17.300
2014-06-12 10:30:17.400
2014-06-12 10:30:17.500
2014-06-12 10:30:17.600
2014-06-12 10:30:17.700
2014-06-12 10:30:17.800
2014-06-12 10:30:17.900
2014-06-12 10:30:18.000
2014-06-12 10:30:18.100
2014-06-12 10:30:18.200
2014-06-12 10:30:18.300
2014-06-12 10:30:18.400
2014-06-12 10:30:18.500
2014-06-12 10:30:18.600
2014-06-12 10:30:18.700
2014-06-12 10:30:18.800
2014-06-12 10:30:18.900
2014-06-12 10:30:19.000
2014-06-12 10:30:19.100
2014-06-12 10:30:19.200
2014-06-12 10:30:19.300
2014-06-12 10:30:19.400
2014-06-12 10:30:19.500
2014-06-12 10:30:19.600
2014-06-12 10:30:19.700
2014-06-12 10:30:19.800
2014-06-12 10:30:19.900
2014-06-12 10:30:20.000
2014-06-12 10:30:20.100
2014-06-12 10:30:20.200
2014-06-12 10:30:20.300
2014-06-12 10:30:20.400
2014-06-12 10:30:20.500
2014-06-12 10:30:20.600
2014-06-12 10:30:20.700
2014-06-12 10:30:20.800
2014-06-12 10:30:20.900
2014-06-12 10:30:21.000
2014-06-12 10:30:21.100
2014-06-12 10:30:21.200
2014-06-12 10:30:21.300
2014-06-12 10:30:21.400
2014-06-12 10:30:21.500
2014-06-12 10:30:21.600
2014-06-12 10:30:21.700
2014-06-12 10:30:21.800
2014-06-12 10:30:21.900
2014-06-12 10:30:22.000
2014-06-12 10:30:22.100
2014-06-12 10:30:22.200
2014-06-12 10:30:22.300
2014-06-12 10:30:22.400
2014-06-12 10:30:22.500
2014-06-12 10:30:22.600
2014-06-12 10:30:22.700
2014-06-12 10:30:22.800
2014-06-12 10:30:22.900
2014-06-12 10:30:23.000
2014-06-12 10:30:23.100
2014-06-12 10:30:23.200
2014-06-12 10:30:23.300
2014-06-12 10:30:23.400
2014-06-12 10:30:23.500
2014-06-12 10:30:23.600
2014-06-12 10:30:23.700
2014-06-12 10:30:23.800
2014-06-12 10:30:23.900
2014-06-12 10:30:24.000
2014-06-12 10:30:24.100
2014-06-12 10:30:24.200
2014-06-12 10:30:24.300
2014-06-12 10:30:24.400
2014-06-12 10:30:24.500
2014-06-12 10:30:24.600
2014-06-12 10:30:24.700
2014-06-12 10:30:24.800
2014-06-12 10:30:24.900
2014-06-12 10:30:25.000
2014-06-12 10:30:25.100
2014-06-12 10:30:25.200
2014-06-12 10:30:25.300
2014-06-12 10:30:25.400
2014-06-12 10:30:25.500
2014-06-12 10:30:25.600
2014-06-12 10:30:25.700
2014-06-12 10:30:25.800
2014-06-12 10:30:25.900
2014-06-12 10:30:26.000
2014-06-12 10:30:26.100
2014-06-12 10:30:26.200
2014-06-12 10:30:26.300
2014-06-12 10:30:26.400
2014-06-12 10:30:26.500
2014-06-12 10:30:26.600
2014-06-12 10:30:26.700
2014-06-12 10:30:26.800
2014-06-12 10:30:26.900
2014-06-12 10:30:27.000
2014-06-12 10:30:27.100
2014-06-12 10:30:27.200
2014-06-12 10:30:27.300
2014-06-12 10:30:27.400
2014-06-12 10:30:27.500
2014-06-12 10:30:27.600
2014-06-12 10:30:27.700
2014-06-12 10:30:27.800
2014-06-12 10:30:27.900
2014-06-12 10:30:28.000
2014-06-12 10:30:28.100
2014-06-12 10:30:28.200
2014-06-12 10:30:28.300
2014-06-12 10:30:28.400
2014-06-12 10:30:28.500
2014-06-12 10:30:28.600
2014-06-12 10:30:28.700
2014-06-12 10:30:28.800
2014-06-12 10:30:28.900
2014-06-12 10:30:29.000
2014-06-12 10:30:29.100
2014-06-12 10:30:29.200
2014-06-12 10:30:29.300
2014-06-12 10:30:29.400
2014-06-12 10:30:29.500
2014-06-12 10:30:29.600
2014-06-12 10:30:29.700
2014-06-12 10:30:29.800
2014-06-12 10:30:29.900
2014-06-12 10:30:30.000
2014-06-12 10:30:30.100
2014-06-12 10:30:30.200
2014-06-12 10:30:30.300
2014-06-12 10:30:30.400
2014-06-12 10:30:30.500
2014-06-12 10:30:30.600
2014-06-12 10:30:30.700
2014-06-12 10:30:30.800
2014-06-12 10:30:30.900
2014-06-12 10:30:31.000
2014-06-12 10:30:31.100
2014-06-12 10:30:31.200
2014-06-12 10:30:31.300
2014-06-12 10:30:31.400
2014-06-12 10:30:31.500
2014-06-12 10:30:31.600
2014-06-12 10:30:31.700
2014-06-12 10:30:31.800
2014-06-12 10:30:31.900
2014-06-12 10:30:32.000
2014-06-12 10:30:32.100
2014-06-12 10:30:32.200
2014-06-12 10:30:32.300
2014-06-12 10:30:32.400
2014-06-12 10:30:32.500
2014-06-12 10:30:32.600
2014-06-12 10:30:32.700
2014-06-12 10:30:32.800
2014-06-12 10:30:32.900
2014-06-12 10:30:33.000
2014-06-12 10:30:33.100
2014-06-12 10:30:33.200
2014-06-12 10:30:33.300
2014-06-12 10:30:33.400
2014-06-12 10:30:33.500
2014-06-12 10:30:33.600
2014-06-12 10:30:33.700
2014-06-12 10:30:33.800
2014-06-12 10:30:33.900
2014-06-12 10:30:34.000
2014-06-12 10:30:34.100
2014-06-12 10:30:34.200
2014-06-12 10:30:34.300
2014-06-12 10:30:34.400
2014-06-12 10:30:34.500
2014-06-12 10:30:34.600
2014-06-12 10:30:34.700
2014-06-12 10:30:34.800
2014-06-12 10:30:34.900
2014-06-12 10:30:35.000
2014-06-12 10:30:35.100
2014-06-12 10:30:35.200
2014-06-12 10:30:35.300
2014-06-12 10:30:35.400
2014-06-12 10:30:35.500
2014-06-12 10:30:35.600
2014-06-12 10:30:35.700
2014-06-12 10:30:35.800
2014-06-12 10:30:35.900
2014-06-12 10:30:36.000
2014-06-12 10:30:36.100
2014-06-12 10:30:36.200
2014-06-12 10:30:36.300
2014-06-12 10:30:36.400
2014-06-12 10:30:36.500
2014-06-12 10:30:36.600
2014-06-12 10:30:36.700
2014-06-12 10:30:36.800
2014-06-12 10:30:36.900
2014-06-12 10:30:37.000
2014-06-12 10:30:37.100
2014-06-12 10:30:37.200
2014-06-12 10:30:37.300
2014-06-12 10:30:37.400
2014-06-12 10:30:37.500
2014-06-12 10:30:37.600
2014-06-12 10:30:37.700
2014-06-12 10:30:37.800
2014-06-12 10:30:37.900
2014-06-12 10:30:38.000
2014-06-12 10:30:38.100
2014-06-12 10:30:38.200
2014-06-12 10:30:38.300
2014-06-12 10:30:38.400
2014-06-12 10:30:38.500
2014-06-12 10:30:38.600
2014-06-12 10:30:38.700
2014-06-12 10:30:38.800
2014-06-12 10:30:38.900
2014-06-12 10:30:39.000
2014-06-12 10:30:39.100
2014-06-12 10:30:39.200
2014-06-12 10:30:39.300
2014-06-12 10:30:39.400
2014-06-12 10:30:39.500
2014-06-12 10:30:39.600
2014-06-12 10:30:39.700
2014-06-12 10:30:39.800
2014-06-12 10:30:39.900
2014-06-12 10:30:40.000
2014-06-12 10:30:40.100
2014-06-12 10:30:40.200
2014-06-12 10:30:40.300
2014-06-12 10:30:40.400
2014-06-12 10:30:40.500
2014-06-12 10:30:40.600
2014-06-12 10:30:40.700
2014-06-12 10:30:40.800
2014-06-12 10:30:40.900
2014-06-12 10:30:41.000
2014-06-12 10:30:41.100
2014-06-12 10:30:41.200
2014-06-12 10:30:41.300
2014-06-12 10:30:41.400
2014-06-12 10:30:41.500
2014-06-12 10:30:41.600
2014-06-12 10:30:41.700
2014-06-12 10:30:41.800
2014-06-12 10:30:41.900
2014-06-12 10:30:42.000
2014-06-12 10:30:42.100
2014-06-12 10:30:42.200
2014-06-12 10:30:42.300
2014-06-12 10:30:42.400
2014-06-12 10:30:42.500
2014-06-12 10:30:42.600
2014-06-12 10:30:42.700
2014-06-12 10:30:42.800
2014-06-12 10:30:42.900
2014-06-12 10:30:43.000
2014-06-12 10:30:43.100
2014-06-12 10:30:43.200
2014-06-12 10:30:43.300
2014-06-12 10:30:43.400
2014-06-12 10:30:43.500
2014-06-12 10:30:43.600
2014-06-12 10:30:43.700
2014-06-12 10:30:43.800
2014-06-12 10:30:43.900
2014-06-12 10:30:44.000
2014-06-12 10:30:44.100
2014-06-12 10:30:44.200
2014-06-12 10:30:44.300
2014-06-12 10:30:44.400
2014-06-12 10:30:44.500
2014-06-12 10:30:44.600
2014-06-12 10:30:44.700
2014-06-12 10:30:44.800
2014-06-12 10:30:44.900
2014-06-12 10:30:45.000
2014-06-12 10:30:45.100
2014-06-12 10:30:45.200
2014-06-12 10:30:45.300
2014-06-12 10:30:45.400
2014-06-12 10:30:45.500
2014-06-12 10:30:45.600
2014-06-12 10:30:45.700
2014-06-12 10:30:45.800
2014-06-12 10:30:45.900
2014-06-12 10:30:46.000
2014-06-12 10:30:46.100
2014-06-12 10:30:46.200
2014-06-12 10:30:46.300
2014-06-12 10:30:46.400
2014-06-12 10:30:46.500
2014-06-12 10:30:46.600
2014-06-12 10:30:46.700
2014-06-12 10:30:46.800
2014-06-12 10:30:46.900
2014-06-12 10:30:47.000
2014-06-12 10:30:47.100
2014-06-12 10:30:47.200
2014-06-12 10:30:47.300
2014-06-12 10:30:47.400
2014-06-12 10:30:47.500
2014-06-12 10:30:47.600
2014-06-12 10:30:47.700
2014-06-12 10:30:47.800
2014-06-12 10:30:47.900
2014-06-12 10:30:48.000
2014-06-12 10:30:48.100
2014-06-12 10:30:48.200
2014-06-12 10:30:48.300
2014-06-12 10:30:48.400
2014-06-12 10:30:48.500
2014-06-12 10:30:48.600
2014-06-12 10:30:48.700
2014-06-12 10:30:48.800
2014-06-12 10:30:48.900
2014-06-12 10:30:49.000
2014-06-12 10:30:49.100
2014-06-12 10:30:49.200
2014-06-12 10:30:49.300
2014-06-12 10:30:49.400
2014-06-12 10:30:49.500
2014-06-12 10:30:49.600
2014-06-12 10:30:49.700
2014-06-12 10:30:49.800
2014-06-12 10:30:49.900
2014-06-12 10:30:50.000
2014-06-12 10:30:50.100
2014-06-12 10:30:50.200
2014-06-12 10:30:50.300
2014-06-12 10:30:50.400
2014-06-12 10:30:50.500
2014-06-12 10:30:50.600
2014-06-12 10:30:50.700
2014-06-12 10:30:50.800
2014-06-12 10:30:50.900
2014-06-12 10:30:51.000
2014-06-12 10:30:51.100
2014-06-12 10:30:51.200
2014-06-12 10:30:51.300
2014-06-12 10:30:51.400
2014-06-12 10:30:51.500
2014-06-12 10:30:51.600
2014-06-12 10:30:51.700
2014-06-12 10:30:51.800
2014-06-12 10:30:51.900
2014-06-12 10:30:52.000
2014-06-12 10:30:52.100
2014-06-12 10:30:52.200
2014-06-12 10:30:52.300
2014-06-12 10:30:52.400
2014-06-12 10:30:52.500
2014-06-12 10:30:52.600
2014-06-12 10:30:52.700
2014-06-12 10:30:52.800
2014-06-12 10:30:52.900
2014-06-12 10:30:53.000
2014-06-12 10:30:53.100
2014-06-12 10:30:53.200
2014-06-12 10:30:53.300
2014-06-12 10:30:53.400
2014-06-12 10:30:53.500
2014-06-12 10:30:53.600
2014-06-12 10:30:53.700
2014-06-12 10:30:53.800
2014-06-12 10:30:53.900
2014-06-12 10:30:54.000
2014-06-12 10:30:54.100
2014-06-12 10:30:54.200
2014-06-12 10:30:54.300
2014-06-12 10:30:54.400
2014-06-12 10:30:54.500
2014-06-12 10:30:54.600
2014-06-12 10:30:54.700
2014-06-12 10:30:54.800
2014-06-12 10:30:54.900
2014-06-12 10:30:55.000
2014-06-12 10:30:55.100
2014-06-12 10:30:55.200
2014-06-12 10:30:55.300
2014-06-12 10:30:55.400
2014-06-12 10:30:55.500
2014-06-12 10:30:55.600
2014-06-12 10:30:55.700
2014-06-12 10:30:55.800
2014-06-12 10:30:55.900
2014-06-12 10:30:56.000
2014-06-12 10:30:56.100
2014-06-12 10:30:56.200
2014-06-12 10:30:56.300
2014-06-12 10:30:56.400
2014-06-12 10:30:56.500
2014-06-12 10:30:56.600
2014-06-12 10:30:56.700
2014-06-12 10:30:56.800
2014-06-12 10:30:56.900
2014-06-12 10:30:57.000
2014-06-12 10:30:57.100
2014-06-12 10:30:57.200
2014-06-12 10:30:57.300
2014-06-12 10:30:57.400
2014-06-12 10:30:57.500
2014-06-12 10:30:57.600
2014-06-12 10:30:57.700
2014-06-12 10:30:57.800
2014-06-12 10:30:57.900
2014-06-12 10:30:58.000
2014-06-12 10:30:58.100
2014-06-12 10:30:58.200
2014-06-12 10:30:58.300
2014-06-12 10:30:58.400
2014-06-12 10:30:58.500
2014-06-12 10:30:58.600
2014-06-12 10:30:58.700
2014-06-12 10:30:58.800
2014-06-12 10:30:58.900
2014-06-12 10:30:59.000
2014-06-12 10:30:59.100
2014-06-12 10:30:59.200
2014-06-12 10:30:59.300
2014-06-12 10:30:59.400
2014-06-12 10:30:59.500
2014-06-12 10:30:59.600
2014-06-12 10:30:59.700
2014-06-12 10:30:59.800
2014-06-12 10:30:59.900
2014-06-12 10:31:00.000
2014-06-12 10:31:00.100
2014-06-12 10:31:00.200
2014-06-12 10:31:00.300
2014-06-12 10:31:00.400
2014-06-12 10:31:00.500
2014-06-12 10:31:00.600
2014-06-12 10:31:00.700
2014-06-12 10:31:00.800
2014-06-12 10:31:00.900
2014-06-12 10:31:01.000
2014-06-12 10:31:01.100
2014-06-12 10:31:01.200
2014-06-12 10:31:01.300
2014-06-12 10:31:01.400
2014-06-12 10:31:01.500
2014-06-12 10:31:01.600
2014-06-12 10:31:01.700
2014-06-12 10:31:01.800
2014-06-12 10:31:01.900
2014-06-12 10:31:02.000
2014-06-12 10:31:02.100
2014-06-12 10:31:02.200
2014-06-12 10:31:02.300
2014-06-12 10:31:02.400
2014-06-12 10:31:02.500
2014-06-12 10:31:02.600
2014-06-12 10:31:02.700
2014-06-12 10:31:02.800
2014-06-12 10:31:02.900
2014-06-12 10:31:03.000
2014-06-12 10:31:03.100
2014-06-12 10:31:03.200
2014-06-12 10:31:03.300
2014-06-12 10:31:03.400
2014-06-12 10:31:03.500
2014-06-12 10:31:03.600
2014-06-12 10:31:03.700
2014-06-12 10:31:03.800
2014-06-12 10:31:03.900
2014-06-12 10:31:04.000
2014-06-12 10:31:04.100
2014-06-12 10:31:04.200
2014-06-12 10:31:04.300
2014-06-12 10:31:04.400
2014-06-12 10:31:04.500
2014-06-12 10:31:04.600
2014-06-12 10:31:04.700
2014-06-12 10:31:04.800
2014-06-12 10:31:04.900
2014-06-12 10:31:05.000
2014-06-12 10:31:05.100
2014-06-12 10:31:05.200
2014-06-12 10:31:05.300
2014-06-12 10:31:05.400
2014-06-12 10:31:05.500
2014-06-12 10:31:05.600
2014-06-12 10:31:05.700
2014-06-12 10:31:05.800
2014-06-12 10:31:05.900
2014-06-12 10:31:06.000
2014-06-12 10:31:06.100
2014-06-12 10:31:06.200
2014-06-12 10:31:06.300
2014-06-12 10:31:06.400
2014-06-12 10:31:06.500
2014-06-12 10:31:06.600
2014-06-12 10:31:06.700
2014-06-12 10:31:06.800
2014-06-12 10:31:06.900
2014-06-12 10:31:07.000
2014-06-12 10:31:07.100
2014-06-12 10:31:07.200
2014-06-12 10:31:07.300
2014-06-12 10:31:07.400
2014-06-12 10:31:07.500
2014-06-12 10:31:07.600
2014-06-12 10:31:07.700
2014-06-12 10:31:07.800
2014-06-12 10:31:07.900
2014-06-12 10:31:08.000
2014-06-12 10:31:08.100
2014-06-12 10:31:08.200
2014-06-12 10:31:08.300
2014-06-12 10:31:08.400
2014-06-12 10:31:08.500
2014-06-12 10:31:08.600
2014-06-12 10:31:08.700
2014-06-12 10:31:08.800
2014-06-12 10:31:08.900
2014-06-12 10:31:09.000
2014-06-12 10:31:09.100
2014-06-12 10:31:09.200
2014-06-12 10:31:09.300
2014-06-12 10:31:09.400
2014-06-12 10:31:09.500
2014-06-12 10:31:09.600
2014-06-12 10:31:09.700
2014-06-12 10:31:09.800
2014-06-12 10:31:09.900
2014-06-12 10:31:10.000
2014-06-12 10:31:10.100
2014-06-12 10:31:10.200
2014-06-12 10:31:10.300
2014-06-12 10:31:10.400
2014-06-12 10:31:10.500
2014-06-12 10:31:10.600
2014-06-12 10:31:10.700
2014-06-12 10:31:10.800
2014-06-12 10:31:10.900
2014-06-12 10:31:11.000
2014-06-12 10:31:11.100
2014-06-12 10:31:11.200
2014-06-12 10:31:11.300
2014-06-12 10:31:11.400
2014-06-12 10:31:11.500
2014-06-12 10:31:11.600
2014-06-12 10:31:11.700
2014-06-12 10:31:11.800
2014-06-12 10:31:11.900
2014-06-12 10:31:12.000
2014-06-12 10:31:12.100
2014-06-12 10:31:12.200
2014-06-12 10:31:12.300
2014-06-12 10:31:12.400
2014-06-12 10:31:12.500
2014-06-12 10:31:12.600
2014-06-12 10:31:12.700
2014-06-12 10:31:12.800
2014-06-12 10:31:12.900
2014-06-12 10:31:13.000
2014-06-12 10:31:13.100
2014-06-12 10:31:13.200
2014-06-12 10:31:13.300
2014-06-12 10:31:13.400
2014-06-12 10:31:13.500
2014-06-12 10:31:13.600
2014-06-12 10:31:13.700
2014-06-12 10:31:13.800
2014-06-12 10:31:13.900
2014-06-12 10:31:14.000
2014-06-12 10:31:14.100
2014-06-12 10:31:14.200
2014-06-12 10:31:14.300
2014-06-12 10:31:14.400
2014-06-12 10:31:14.500
2014-06-12 10:31:14.600
2014-06-12 10:31:14.700
2014-06-12 10:31:14.800
2014-06-12 10:31:14.900
2014-06-12 10:31:15.000
2014-06-12 10:31:15.100
2014-06-12 10:31:15.200
2014-06-12 10:31:15.300
2014-06-12 10:31:15.400
2014-06-12 10:31:15.500
2014-06-12 10:31:15.600
2014-06-12 10:31:15.700
2014-06-12 10:31:15.800
2014-06-12 10:31:15.900
2014-06-12 10:31:16.000
2014-06-12 10:31:16.100
2014-06-12 10:31:16.200
2014-06-12 10:31:16.300
2014-06-12 10:31:16.400
2014-06-12 10:31:16.500
2014-06-12 10:31:16.600
2014-06-12 10:31:16.700
2014-06-12 10:31:16.800
2014-06-12 10:31:16.900
2014-06-12 10:31:17.000
2014-06-12 10:31:17.100
2014-06-12 10:31:17.200
2014-06-12 10:31:17.300
2014-06-12 10:31:17.400
2014-06-12 10:31:17.500
2014-06-12 10:31:17.600
2014-06-12 10:31:17.700
2014-06-12 10:31:17.800
2014-06-12 10:31:17.900
2014-06-12 10:31:18.000
2014-06-12 10:31:18.100
2014-06-12 10:31:18.200
2014-06-12 10:31:18.300
2014-06-12 10:31:18.400
2014-06-12 10:31:18.500
2014-06-12 10:31:18.600
2014-06-12 10:31:18.700
2014-06-12 10:31:18.800
2014-06-12 10:31:18.900
2014-06-12 10:31:19.000
2014-06-12 10:31:19.100
2014-06-12 10:31:19.200
2014-06-12 10:31:19.300
2014-06-12 10:31:19.400
2014-06-12 10:31:19.500
2014-06-12 10:31:19.600
2014-06-12 10:31:19.700
2014-06-12 10:31:19.800
2014-06-12 10:31:19.900
2014-06-12 10:31:20.000
2014-06-12 10:31:20.100
2014-06-12 10:31:20.200
2014-06-12 10:31:20.300
2014-06-12 10:31:20.400
2014-06-12 10:31:20.500
2014-06-12 10:31:20.600
2014-06-12 10:31:20.700
2014-06-12 10:31:20.800
2014-06-12 10:31:20.900
2014-06-12 10:31:21.000
2014-06-12 10:31:21.100
2014-06-12 10:31:21.200
2014-06-12 10:31:21.300
2014-06-12 10:31:21.400
2014-06-12 10:31:21.500
2014-06-12 10:31:21.600
2014-06-12 10:31:21.700
2014-06-12 10:31:21.800
2014-06-12 10:31:21.900
2014-06-12 10:31:22.000
2014-06-12 10:31:22.100
2014-06-12 10:31:22.200
2014-06-12 10:31:22.300
2014-06-12 10:31:22.400
2014-06-12 10:31:22.500
2014-06-12 10:31:22.600
2014-06-12 10:31:22.700
2014-06-12 10:31:22.800
2014-06-12 10:31:22.900
2014-06-12 10:31:23.000
2014-06-12 10:31:23.100
2014-06-12 10:31:23.200
2014-06-12 10:31:23.300
2014-06-12 10:31:23.400
2014-06-12 10:31:23.500
2014-06-12 10:31:23.600
2014-06-12 10:31:23.700
2014-06-12 10:31:23.800
2014-06-12 10:31:23.900
2014-06-12 10:31:24.000
2014-06-12 10:31:24.100
2014-06-12 10:31:24.200
2014-06-12 10:31:24.300
2014-06-12 10:31:24.400
2014-06-12 10:31:24.500
2014-06-12 10:31:24.600
2014-06-12 10:31:24.700
2014-06-12 10:31:24.800
2014-06-12 10:31:24.900
2014-06-12 10:31:25.000
2014-06-12 10:31:25.100
2014-06-12 10:31:25.200
2014-06-12 10:31:25.300
2014-06-12 10:31:25.400
2014-06-12 10:31:25.500
2014-06-12 10:31:25.600
2014-06-12 10:31:25.700
2014-06-12 10:31:25.800
2014-06-12 10:31:25.900
2014-06-12 10:31:26.000	425.742			9.224920000000054
2014-06-12 10:31:26.100	426.023			9.50739900000008
2014-06-12 10:31:26.200	425.764			9.24987800000008
2014-06-12 10:31:26.300	425.36800000000005			8.85535700000014
2014-06-12 10:31:26.400	425.495			8.98383600000011
2014-06-12 10:31:26.500	425.56199999999984			9.052314999999908
2014-06-12 10:31:26.600	425.399			8.890794000000087
2014-06-12 10:31:26.700	426.05400000000014			9.547273000000246
2014-06-12 10:31:26.800	425.923			9.417752000000064
2014-06-12 10:31:26.900	425.579			9.075231000000088
2014-06-12 10:31:27.000	424.38699999999994			7.884710000000098
2014-06-12 10:31:27.100	423.85400000000016			7.353189000000214
2014-06-12 10:31:27.200	423.742			7.2426680000000365
2014-06-12 10:31:27.300	423.80300000000005			7.305147000000148
2014-06-12 10:31:27.400	423.721			7.2246260000000575
2014-06-12 10:31:27.500	423.035			6.540105000000096
2014-06-12 10:31:27.600	424.356			7.8625840000000835
2014-06-12 10:31:27.700	425.333			8.841063000000132
2014-06-12 10:31:27.800	425.17900000000014			8.688542000000211
2014-06-12 10:31:27.900	424.651			8.162021000000093
2014-06-12 10:31:28.000	424.846			8.358500000000106
2014-06-12 10:31:28.100	424.00199999999984			7.515978999999902
2014-06-12 10:31:28.200	423.214			6.729458000000078
2014-06-12 10:31:28.300	423.267			6.783937000000094
2014-06-12 10:31:28.400	423.915			7.433416000000078
2014-06-12 10:31:28.500	423.412			6.931895000000053
2014-06-12 10:31:28.600	423.31			6.831374000000096
2014-06-12 10:31:28.700	423.75199999999984			7.274852999999894
2014-06-12 10:31:28.800	424.325			7.849332000000062
2014-06-12 10:31:28.900	424.74300000000005			8.268811000000143
2014-06-12 10:31:29.000	425.404			8.931290000000104
2014-06-12 10:31:29.100	426.236			9.764769000000058
2014-06-12 10:31:29.200	425.92900000000014			9.45924800000023
2014-06-12 10:31:29.300	425.587			9.118727000000092
2014-06-12 10:31:29.400	425.275			8.808206000000041
2014-06-12 10:31:29.500	424.346			7.880685000000085
2014-06-12 10:31:29.600	424.398			7.9341640000001235
2014-06-12 10:31:29.700	425.51300000000015			9.050643000000207
2014-06-12 10:31:29.800	426.00300000000016			9.542122000000235
2014-06-12 10:31:29.900	425.708			9.248601000000123
2014-06-12 10:31:30.000	424.879			8.421080000000075
2014-06-12 10:31:30.100	425.101			8.644559000000072
2014-06-12 10:31:30.200	424.767			8.312038000000086
2014-06-12 10:31:30.300	425.152			8.698517000000095
2014-06-12 10:31:30.400	424.821			8.368996000000037
2014-06-12 10:31:30.500	424.925			8.474475000000098
2014-06-12 10:31:30.600	425.565			9.115954000000102
2014-06-12 10:31:30.700	425.847			9.399433000000043
2014-06-12 10:31:30.800	425.725			9.278912000000103
2014-06-12 10:31:30.900	425.57199999999995			9.1273910000001
2014-06-12 10:31:31.000	425.966			9.522870000000069
2014-06-12 10:31:31.100	426.168			9.726349000000084
2014-06-12 10:31:31.200	426.13			9.689828000000091
2014-06-12 10:31:31.300	426.13800000000015			9.69930700000026
2014-06-12 10:31:31.400	426.35900000000015			9.921786000000225
2014-06-12 10:31:31.500	426.148			9.712265000000118
2014-06-12 10:31:31.600	426.244			9.809744000000137
2014-06-12 10:31:31.700	426.245			9.812223000000074
2014-06-12 10:31:31.800	426.31199999999984			9.880701999999927
2014-06-12 10:31:31.900	426.163			9.733181000000117
2014-06-12 10:31:32.000	425.86300000000006			9.434660000000124
2014-06-12 10:31:32.100	426.019			9.592139000000088
2014-06-12 10:31:32.200	426.202			9.7766180000001
2014-06-12 10:31:32.300	425.999			9.575097000000083
2014-06-12 10:31:32.400	425.965			9.542576000000055
2014-06-12 10:31:32.500	425.836			9.415055000000107
2014-06-12 10:31:32.600	426.284			9.864534000000106
2014-06-12 10:31:32.700	426.228			9.810013000000083
2014-06-12 10:31:32.800	426.223			9.806492000000103
2014-06-12 10:31:32.900	426.096			9.680971000000113
2014-06-12 10:31:33.000	426.16900000000015			9.755450000000224
2014-06-12 10:31:33.100	426.225			9.812929000000109
2014-06-12 10:31:33.200	426.375			9.964408000000104
2014-06-12 10:31:33.300	426.361			9.951887000000058
2014-06-12 10:31:33.400	426.186			9.778366000000062
2014-06-12 10:31:33.500	426.16			9.753845000000126
2014-06-12 10:31:33.600	425.939			9.534324000000083
2014-06-12 10:31:33.700	425.884			9.480803000000094
2014-06-12 10:31:33.800	425.98800000000006			9.586282000000153
2014-06-12 10:31:33.900	426.153			9.752761000000136
2014-06-12 10:31:34.000	426.06300000000016			9.664240000000234
2014-06-12 10:31:34.100	425.659			9.261719000000083
2014-06-12 10:31:34.200	425.941			9.545198000000083
2014-06-12 10:31:34.300	425.856			9.461677000000067
2014-06-12 10:31:34.400	426.136			9.743156000000058
2014-06-12 10:31:34.500	425.79900000000015			9.407635000000257
2014-06-12 10:31:34.600	426.06199999999984			9.672113999999908
2014-06-12 10:31:34.700	425.964			9.575593000000083
2014-06-12 10:31:34.800	425.959			9.572072000000103
2014-06-12 10:31:34.900	425.875			9.489551000000064
2014-06-12 10:31:35.000	425.848			9.464030000000092
2014-06-12 10:31:35.100	426.212			9.829509000000089
2014-06-12 10:31:35.200	425.91900000000015			9.537988000000267
2014-06-12 10:31:35.300	426.04			9.660467000000095
2014-06-12 10:31:35.400	425.94			9.561946000000091
2014-06-12 10:31:35.500	425.985			9.608425000000123
2014-06-12 10:31:35.600	425.982			9.606904000000043
2014-06-12 10:31:35.700	425.891			9.517383000000052
2014-06-12 10:31:35.800	425.978			9.605862000000117
2014-06-12 10:31:35.900	426.196			9.825341000000037
2014-06-12 10:31:36.000	426.101			9.731820000000084
2014-06-12 10:31:36.100	425.829			9.46129900000011
2014-06-12 10:31:36.200	425.407			9.040778000000046
2014-06-12 10:31:36.300	425.8			9.435257000000092
2014-06-12 10:31:36.400	426.472			10.10873600000008
2014-06-12 10:31:36.500	426.265			9.9032150000001
2014-06-12 10:31:36.600	425.831			9.470694000000037
2014-06-12 10:31:36.700	425.54400000000015			9.185173000000248
2014-06-12 10:31:36.800	425.591			9.23365200000012
2014-06-12 10:31:36.900	425.684			9.3281310000001
2014-06-12 10:31:37.000	425.98			9.625610000000107
2014-06-12 10:31:37.100	425.72900000000016			9.376089000000263
2014-06-12 10:31:37.200	425.778			9.426568000000088
2014-06-12 10:31:37.300	425.749			9.39904700000011
2014-06-12 10:31:37.400	425.99			9.641526000000113
2014-06-12 10:31:37.500	425.962			9.615005000000053
2014-06-12 10:31:37.600	425.796			9.450484000000074
2014-06-12 10:31:37.700	425.581			9.236963000000062
2014-06-12 10:31:37.800	425.68			9.337442000000122
2014-06-12 10:31:37.900	425.75			9.40892100000008
2014-06-12 10:31:38.000	425.76300000000015			9.423400000000242
2014-06-12 10:31:38.100	425.866			9.527879000000098
2014-06-12 10:31:38.200	425.749			9.412358000000095
2014-06-12 10:31:38.300	425.792			9.456837000000064
2014-06-12 10:31:38.400	425.661			9.32731600000011
2014-06-12 10:31:38.500	425.67400000000015			9.341795000000216
2014-06-12 10:31:38.600	425.57300000000015			9.242274000000236
2014-06-12 10:31:38.700	425.946			9.616753000000074
2014-06-12 10:31:38.800	426.039			9.711232000000052
2014-06-12 10:31:38.900	425.584			9.257711000000086
2014-06-12 10:31:39.000	425.662			9.337190000000078
2014-06-12 10:31:39.100	425.666			9.342669000000113
2014-06-12 10:31:39.200	425.783			9.461148000000094
2014-06-12 10:31:39.300	426.19199999999995			9.871627000000103
2014-06-12 10:31:39.400	426.278			9.959106000000132
2014-06-12 10:31:39.500	425.856			9.538585000000069
2014-06-12 10:31:39.600	425.962			9.646064000000079
2014-06-12 10:31:39.700	425.769			9.454543000000116
2014-06-12 10:31:39.800	425.332			9.019022000000064
2014-06-12 10:31:39.900	425.273			8.961501000000114
2014-06-12 10:31:40.000	424.974			8.663980000000095
2014-06-12 10:31:40.100	424.671			8.362459000000058
2014-06-12 10:31:40.200	424.575			8.267938000000072
2014-06-12 10:31:40.300	424.861			8.555417000000089
2014-06-12 10:31:40.400	425.412			9.107896000000096
2014-06-12 10:31:40.500	425.50699999999995			9.204375000000084
2014-06-12 10:31:40.600	425.274			8.972854000000098
2014-06-12 10:31:40.700	425.051			8.751333000000102
2014-06-12 10:31:40.800	425.168			8.869812000000083
2014-06-12 10:31:40.900	425.11400000000015			8.817291000000239
2014-06-12 10:31:41.000	424.63699999999994			8.34177000000011
2014-06-12 10:31:41.100	423.392			7.0982490000000675
2014-06-12 10:31:41.200	423.07800000000015			6.7857280000002325
2014-06-12 10:31:41.300	422.391			6.1002070000000685
2014-06-12 10:31:41.400	422.476			6.1866860000000665
2014-06-12 10:31:41.500	422.106			5.818165000000079
2014-06-12 10:31:41.600	421.936			5.64964400000008
2014-06-12 10:31:41.700	421.66			5.375123000000143
2014-06-12 10:31:41.800	421.396			5.112602000000038
2014-06-12 10:31:41.900	422.027			5.745081000000083
2014-06-12 10:31:42.000	422.226			5.945560000000113
2014-06-12 10:31:42.100	423.845			7.566039000000102
2014-06-12 10:31:42.200	425.052			8.774518000000057
2014-06-12 10:31:42.300	425.215			8.938997000000086
2014-06-12 10:31:42.400	424.636			8.361476000000039
2014-06-12 10:31:42.500	424.496			8.22295500000007
2014-06-12 10:31:42.600	424.427			8.15543400000007
2014-06-12 10:31:42.700	425.207			8.936913000000061
2014-06-12 10:31:42.800	424.954			8.685392000000093
2014-06-12 10:31:42.900	424.724			8.456871000000094
2014-06-12 10:31:43.000	424.345			8.079350000000147
2014-06-12 10:31:43.100	423.411			7.146829000000082
2014-06-12 10:31:43.200	424.37300000000016			8.11030800000026
2014-06-12 10:31:43.300	424.591			8.329787000000124
2014-06-12 10:31:43.400	424.153			7.893266000000096
2014-06-12 10:31:43.500	423.701			7.442745000000058
2014-06-12 10:31:43.600	423.634			7.377224000000126
2014-06-12 10:31:43.700	423.626			7.370703000000049
2014-06-12 10:31:43.800	423.29			7.036182000000111
2014-06-12 10:31:43.900	424.10400000000016			7.851661000000262
2014-06-12 10:31:44.000	423.517			7.266140000000063
2014-06-12 10:31:44.100	422.741			6.491619000000071
2014-06-12 10:31:44.200	423.659			7.411098000000094
2014-06-12 10:31:44.300	424.343			8.096577000000138
2014-06-12 10:31:44.400	423.309			7.064056000000107
2014-06-12 10:31:44.500	422.80800000000005			6.5645350000001494
2014-06-12 10:31:44.600	423.581			7.339014000000078
2014-06-12 10:31:44.700	424.533			8.292493000000093
2014-06-12 10:31:44.800	424.668			8.428972000000101
2014-06-12 10:31:44.900	424.274			8.036451000000111
2014-06-12 10:31:45.000	424.43699999999984			8.200929999999914
2014-06-12 10:31:45.100	424.24			8.0054090000001
2014-06-12 10:31:45.200	424.056			7.82288800000009
2014-06-12 10:31:45.300	423.642			7.410367000000066
2014-06-12 10:31:45.400	422.772			6.541846000000078
2014-06-12 10:31:45.500	422.722			6.493325000000083
2014-06-12 10:31:45.600	423.445			7.217804000000116
2014-06-12 10:31:45.700	423.648			7.422283000000108
2014-06-12 10:31:45.800	423.626			7.401762000000076
2014-06-12 10:31:45.900	423.38300000000015			7.160241000000268
2014-06-12 10:31:46.000	423.13199999999995			6.910720000000082
2014-06-12 10:31:46.100	423.415			7.195199000000116
2014-06-12 10:31:46.200	423.41900000000015			7.200678000000267
2014-06-12 10:31:46.300	422.62699999999984			6.410156999999912
2014-06-12 10:31:46.400	422.775			6.559636000000068
2014-06-12 10:31:46.500	424.18699999999984			7.97311499999995
2014-06-12 10:31:46.600	424.264			8.051594000000136
2014-06-12 10:31:46.700	424.331			8.120073000000048
2014-06-12 10:31:46.800	424.043			7.833552000000111
2014-06-12 10:31:46.900	423.81699999999995			7.6090310000001296
2014-06-12 10:31:47.000	423.372			7.16551000000004
2014-06-12 10:31:47.100	423.25300000000016			7.047989000000258
2014-06-12 10:31:47.200	424.19300000000015			7.989468000000273
2014-06-12 10:31:47.300	423.644			7.441947000000083
2014-06-12 10:31:47.400	423.696			7.495426000000067
2014-06-12 10:31:47.500	422.82300000000015			6.623905000000264
2014-06-12 10:31:47.600	423.316			7.118384000000049
2014-06-12 10:31:47.700	424.086			7.889863000000105
2014-06-12 10:31:47.800	423.731			7.536342000000103
2014-06-12 10:31:47.900	424.581			8.387821000000088
2014-06-12 10:31:48.000	424.142			7.950300000000084
2014-06-12 10:31:48.100	424.582			8.391779000000101
2014-06-12 10:31:48.200	425.278			9.089258000000145
2014-06-12 10:31:48.300	424.662			8.474737000000061
2014-06-12 10:31:48.400	424.32300000000015			8.137216000000251
2014-06-12 10:31:48.500	424.283			8.098695000000134
2014-06-12 10:31:48.600	423.986			7.803174000000069
2014-06-12 10:31:48.700	423.677			7.495653000000062
2014-06-12 10:31:48.800	423.454			7.2741320000001215
2014-06-12 10:31:48.900	423.332			7.153611000000068
2014-06-12 10:31:49.000	423.546			7.369090000000084
2014-06-12 10:31:49.100	423.711			7.535569000000121
2014-06-12 10:31:49.200	423.89			7.7160480000001135
2014-06-12 10:31:49.300	423.74300000000005			7.5705270000001414
2014-06-12 10:31:49.400	423.80300000000005			7.6320060000001595
2014-06-12 10:31:49.500	423.67			7.50048500000014
2014-06-12 10:31:49.600	423.557			7.388964000000044
2014-06-12 10:31:49.700	422.74800000000016			6.581443000000262
2014-06-12 10:31:49.800	423.285			7.119922000000145
2014-06-12 10:31:49.900	423.22900000000016			7.065401000000236
2014-06-12 10:31:50.000	423.546			7.383880000000089
2014-06-12 10:31:50.100	424.51300000000015			8.352359000000263
2014-06-12 10:31:50.200	424.184			8.024838000000102
2014-06-12 10:31:50.300	423.256			7.0983170000000655
2014-06-12 10:31:50.400	423.626			7.4697960000000885
2014-06-12 10:31:50.500	423.6			7.445275000000151
2014-06-12 10:31:50.600	423.73900000000015			7.585754000000236
2014-06-12 10:31:50.700	423.85			7.69823300000013
2014-06-12 10:31:50.800	423.50199999999984			7.3517119999999645
2014-06-12 10:31:50.900	423.217			7.068191000000071
2014-06-12 10:31:51.000	422.944			6.796670000000121
2014-06-12 10:31:51.100	423.331			7.185149000000081
2014-06-12 10:31:51.200	422.705			6.560628000000065
2014-06-12 10:31:51.300	423.201			7.058107000000063
2014-06-12 10:31:51.400	423.185			7.043586000000119
2014-06-12 10:31:51.500	422.70300000000015			6.563065000000223
2014-06-12 10:31:51.600	422.93699999999984			6.798543999999937
2014-06-12 10:31:51.700	423.13800000000015			7.0010230000002585
2014-06-12 10:31:51.800	423.50199999999984			7.366501999999969
2014-06-12 10:31:51.900	423.521			7.3869810000000475
2014-06-12 10:31:52.000	423.55			7.417460000000119
2014-06-12 10:31:52.100	423.815			7.683939000000121
2014-06-12 10:31:52.200	423.61800000000005			7.488418000000138
[truncated: 221,076 more rows]
