# Supplementary material for: Methane emissions from natural gas vehicles in China
Source: Nat Commun. 2020 Sep 11;11:4588. doi: 10.1038/s41467-020-18141-0 (PMC7486943; doi:10.1038/s41467-020-18141-0)
Supplement: Supplementary file 4 — Supplementary Data 1 [file 41467_2020_18141_MOESM4_ESM.zip › 0610_10Hz_with_ratio_1s_final.csv]

TS	TSCO2	TSCH4	TSNH3	CO2peak	NH3peak	CH4peak	ratio	ratio_nh3	coeff	coeff_nh3
2014-06-10 08:41:20.000	440.285
2014-06-10 08:41:20.100	440.084
2014-06-10 08:41:20.200	439.855
2014-06-10 08:41:20.300	439.55300000000005
2014-06-10 08:41:20.400	439.26
2014-06-10 08:41:20.500	438.94800000000015
2014-06-10 08:41:20.600	438.61400000000015
2014-06-10 08:41:20.700	438.444
2014-06-10 08:41:20.800	438.13
2014-06-10 08:41:20.900	437.98800000000006
2014-06-10 08:41:21.000	437.81
2014-06-10 08:41:21.100	437.764
2014-06-10 08:41:21.200	437.755
2014-06-10 08:41:21.300	438.064
2014-06-10 08:41:21.400	438.23800000000006
2014-06-10 08:41:21.500	440.105
2014-06-10 08:41:21.600	441.146
2014-06-10 08:41:21.700	442.786
2014-06-10 08:41:21.800	442.616
2014-06-10 08:41:21.900	441.667
2014-06-10 08:41:22.000	440.449
2014-06-10 08:41:22.100	438.962
2014-06-10 08:41:22.200	438.51199999999994
2014-06-10 08:41:22.300	437.45300000000015
2014-06-10 08:41:22.400	436.646
2014-06-10 08:41:22.500	436.417
2014-06-10 08:41:22.600	436.592
2014-06-10 08:41:22.700	437.871
2014-06-10 08:41:22.800	439.44300000000015
2014-06-10 08:41:22.900	438.932
2014-06-10 08:41:23.000	438.274
2014-06-10 08:41:23.100	437.96
2014-06-10 08:41:23.200	437.406
2014-06-10 08:41:23.300	437.539
2014-06-10 08:41:23.400	437.655
2014-06-10 08:41:23.500	437.665
2014-06-10 08:41:23.600	437.608
2014-06-10 08:41:23.700	437.575
2014-06-10 08:41:23.800	437.194
2014-06-10 08:41:23.900	437.097
2014-06-10 08:41:24.000	437.181
2014-06-10 08:41:24.100	437.371
2014-06-10 08:41:24.200	437.135
2014-06-10 08:41:24.300	437.035
2014-06-10 08:41:24.400	437.079
2014-06-10 08:41:24.500	437.221
2014-06-10 08:41:24.600	436.92900000000014
2014-06-10 08:41:24.700	436.801
2014-06-10 08:41:24.800	437.034
2014-06-10 08:41:24.900	437.005
2014-06-10 08:41:25.000	436.334
2014-06-10 08:41:25.100	435.892
2014-06-10 08:41:25.200	435.471
2014-06-10 08:41:25.300	435.435
2014-06-10 08:41:25.400	435.472
2014-06-10 08:41:25.500	433.708
2014-06-10 08:41:25.600	434.38800000000015
2014-06-10 08:41:25.700	434.831
2014-06-10 08:41:25.800	435.009
2014-06-10 08:41:25.900	435.175
2014-06-10 08:41:26.000	434.852
2014-06-10 08:41:26.100	434.73900000000015
2014-06-10 08:41:26.200	434.798
2014-06-10 08:41:26.300	434.601
2014-06-10 08:41:26.400	435.051
2014-06-10 08:41:26.500	435.347
2014-06-10 08:41:26.600	435.194
2014-06-10 08:41:26.700	434.855
2014-06-10 08:41:26.800	435.282
2014-06-10 08:41:26.900	435.186
2014-06-10 08:41:27.000	435.032
2014-06-10 08:41:27.100	434.719
2014-06-10 08:41:27.200	434.62800000000016
2014-06-10 08:41:27.300	434.775
2014-06-10 08:41:27.400	434.722
2014-06-10 08:41:27.500	434.949
2014-06-10 08:41:27.600	435.394
2014-06-10 08:41:27.700	434.83
2014-06-10 08:41:27.800	434.806
2014-06-10 08:41:27.900	434.487
2014-06-10 08:41:28.000	434.288
2014-06-10 08:41:28.100	434.18699999999984
2014-06-10 08:41:28.200	433.767
2014-06-10 08:41:28.300	434.009
2014-06-10 08:41:28.400	434.041
2014-06-10 08:41:28.500	433.85400000000016
2014-06-10 08:41:28.600	433.519
2014-06-10 08:41:28.700	433.681
2014-06-10 08:41:28.800	434.10400000000016
2014-06-10 08:41:28.900	434.853
2014-06-10 08:41:29.000	434.731
2014-06-10 08:41:29.100	434.06
2014-06-10 08:41:29.200	434.009
2014-06-10 08:41:29.300	433.756
2014-06-10 08:41:29.400	433.603
2014-06-10 08:41:29.500	433.682
2014-06-10 08:41:29.600	433.916
2014-06-10 08:41:29.700	433.29900000000015
2014-06-10 08:41:29.800	434.147
2014-06-10 08:41:29.900	434.51800000000014
2014-06-10 08:41:30.000	434.923
2014-06-10 08:41:30.100	435.46
2014-06-10 08:41:30.200	435.417
2014-06-10 08:41:30.300	435.6
2014-06-10 08:41:30.400	435.57800000000015
2014-06-10 08:41:30.500	435.78
2014-06-10 08:41:30.600	436.537
2014-06-10 08:41:30.700	436.857
2014-06-10 08:41:30.800	437.077
2014-06-10 08:41:30.900	437.032
2014-06-10 08:41:31.000	436.853
2014-06-10 08:41:31.100	436.94699999999995
2014-06-10 08:41:31.200	437.158
2014-06-10 08:41:31.300	437.344
2014-06-10 08:41:31.400	437.61800000000005
2014-06-10 08:41:31.500	437.80300000000005
2014-06-10 08:41:31.600	437.175
2014-06-10 08:41:31.700	437.033
2014-06-10 08:41:31.800	437.116
2014-06-10 08:41:31.900	437.284
2014-06-10 08:41:32.000	437.619
2014-06-10 08:41:32.100	437.48
2014-06-10 08:41:32.200	437.199
2014-06-10 08:41:32.300	437.414
2014-06-10 08:41:32.400	437.50199999999984
2014-06-10 08:41:32.500	437.56300000000016
2014-06-10 08:41:32.600	437.244
2014-06-10 08:41:32.700	437.671
2014-06-10 08:41:32.800	437.898
2014-06-10 08:41:32.900	437.833
2014-06-10 08:41:33.000	438.057
2014-06-10 08:41:33.100	437.737
2014-06-10 08:41:33.200	437.51800000000014
2014-06-10 08:41:33.300	437.366
2014-06-10 08:41:33.400	437.467
2014-06-10 08:41:33.500	437.588
2014-06-10 08:41:33.600	437.61400000000015
2014-06-10 08:41:33.700	437.069
2014-06-10 08:41:33.800	437.588
2014-06-10 08:41:33.900	437.539
2014-06-10 08:41:34.000	437.499
2014-06-10 08:41:34.100	437.50699999999995
2014-06-10 08:41:34.200	437.458
2014-06-10 08:41:34.300	437.55
2014-06-10 08:41:34.400	437.517
2014-06-10 08:41:34.500	437.608
2014-06-10 08:41:34.600	437.576
2014-06-10 08:41:34.700	437.213
2014-06-10 08:41:34.800	437.038
2014-06-10 08:41:34.900	437.105
2014-06-10 08:41:35.000	436.994
2014-06-10 08:41:35.100	436.918
2014-06-10 08:41:35.200	437.235
2014-06-10 08:41:35.300	436.962
2014-06-10 08:41:35.400	437.055
2014-06-10 08:41:35.500	436.486
2014-06-10 08:41:35.600	436.456
2014-06-10 08:41:35.700	436.814
2014-06-10 08:41:35.800	436.74800000000016
2014-06-10 08:41:35.900	436.32300000000015
2014-06-10 08:41:36.000	436.19800000000015
2014-06-10 08:41:36.100	436.427
2014-06-10 08:41:36.200	436.35400000000016
2014-06-10 08:41:36.300	436.041
2014-06-10 08:41:36.400	435.902
2014-06-10 08:41:36.500	435.876
2014-06-10 08:41:36.600	435.79900000000015
2014-06-10 08:41:36.700	435.871
2014-06-10 08:41:36.800	435.89
2014-06-10 08:41:36.900	436.695
2014-06-10 08:41:37.000	436.814
2014-06-10 08:41:37.100	436.931
2014-06-10 08:41:37.200	437.456
2014-06-10 08:41:37.300	437.559
2014-06-10 08:41:37.400	437.566
2014-06-10 08:41:37.500	437.185
2014-06-10 08:41:37.600	437.15
2014-06-10 08:41:37.700	436.338
2014-06-10 08:41:37.800	436.73800000000006
2014-06-10 08:41:37.900	437.353
2014-06-10 08:41:38.000	437.255
2014-06-10 08:41:38.100	436.899
2014-06-10 08:41:38.200	437.17900000000014
2014-06-10 08:41:38.300	437.094
2014-06-10 08:41:38.400	436.835
2014-06-10 08:41:38.500	436.63
2014-06-10 08:41:38.600	436.639
2014-06-10 08:41:38.700	436.722
2014-06-10 08:41:38.800	437.112
2014-06-10 08:41:38.900	437.666
2014-06-10 08:41:39.000	437.372
2014-06-10 08:41:39.100	437.31
2014-06-10 08:41:39.200	437.13699999999994
2014-06-10 08:41:39.300	437.273
2014-06-10 08:41:39.400	437.165
2014-06-10 08:41:39.500	437.481
2014-06-10 08:41:39.600	437.426
2014-06-10 08:41:39.700	437.052
2014-06-10 08:41:39.800	436.694
2014-06-10 08:41:39.900	436.153
2014-06-10 08:41:40.000	436.653
2014-06-10 08:41:40.100	436.418
2014-06-10 08:41:40.200	436.348
2014-06-10 08:41:40.300	436.665
2014-06-10 08:41:40.400	436.777
2014-06-10 08:41:40.500	436.69199999999995
2014-06-10 08:41:40.600	436.661
2014-06-10 08:41:40.700	436.663
2014-06-10 08:41:40.800	436.791
2014-06-10 08:41:40.900	436.835
2014-06-10 08:41:41.000	436.961
2014-06-10 08:41:41.100	437.249
2014-06-10 08:41:41.200	437.251
2014-06-10 08:41:41.300	436.796
2014-06-10 08:41:41.400	436.546
2014-06-10 08:41:41.500	436.619
2014-06-10 08:41:41.600	436.626
2014-06-10 08:41:41.700	437.033
2014-06-10 08:41:41.800	437.009
2014-06-10 08:41:41.900	436.60400000000016
2014-06-10 08:41:42.000	436.869
2014-06-10 08:41:42.100	436.80400000000014
2014-06-10 08:41:42.200	437.035
2014-06-10 08:41:42.300	437.167
2014-06-10 08:41:42.400	437.61300000000006
2014-06-10 08:41:42.500	438.088
2014-06-10 08:41:42.600	439.182
2014-06-10 08:41:42.700	439.552
2014-06-10 08:41:42.800	438.67
2014-06-10 08:41:42.900	438.06
2014-06-10 08:41:43.000	437.124
2014-06-10 08:41:43.100	437.17800000000005
2014-06-10 08:41:43.200	437.902
2014-06-10 08:41:43.300	438.528
2014-06-10 08:41:43.400	437.747
2014-06-10 08:41:43.500	437.55800000000005
2014-06-10 08:41:43.600	437.79900000000015
2014-06-10 08:41:43.700	437.684
2014-06-10 08:41:43.800	437.55400000000014
2014-06-10 08:41:43.900	437.385
2014-06-10 08:41:44.000	437.296
2014-06-10 08:41:44.100	437.37699999999984
2014-06-10 08:41:44.200	436.57
2014-06-10 08:41:44.300	436.35400000000016
2014-06-10 08:41:44.400	436.211
2014-06-10 08:41:44.500	435.74300000000005
2014-06-10 08:41:44.600	435.886
2014-06-10 08:41:44.700	435.639
2014-06-10 08:41:44.800	435.559
2014-06-10 08:41:44.900	435.476
2014-06-10 08:41:45.000	435.559
2014-06-10 08:41:45.100	435.696
2014-06-10 08:41:45.200	435.903
2014-06-10 08:41:45.300	435.956
2014-06-10 08:41:45.400	436.092
2014-06-10 08:41:45.500	436.45
2014-06-10 08:41:45.600	436.167
2014-06-10 08:41:45.700	436.12800000000016
2014-06-10 08:41:45.800	436.026
2014-06-10 08:41:45.900	435.941
2014-06-10 08:41:46.000	435.971
2014-06-10 08:41:46.100	436.344
2014-06-10 08:41:46.200	436.353
2014-06-10 08:41:46.300	436.25199999999984
2014-06-10 08:41:46.400	436.402
2014-06-10 08:41:46.500	436.38199999999995
2014-06-10 08:41:46.600	436.401
2014-06-10 08:41:46.700	437.1
2014-06-10 08:41:46.800	436.475
2014-06-10 08:41:46.900	435.99300000000005
2014-06-10 08:41:47.000	436.271
2014-06-10 08:41:47.100	436.51800000000014
2014-06-10 08:41:47.200	436.336
2014-06-10 08:41:47.300	436.75
2014-06-10 08:41:47.400	437.087
2014-06-10 08:41:47.500	437.12
2014-06-10 08:41:47.600	437.36300000000006
2014-06-10 08:41:47.700	436.81699999999995
2014-06-10 08:41:47.800	436.721
2014-06-10 08:41:47.900	436.596
2014-06-10 08:41:48.000	436.61400000000015
2014-06-10 08:41:48.100	436.792
2014-06-10 08:41:48.200	436.506
2014-06-10 08:41:48.300	436.087
2014-06-10 08:41:48.400	436.152
2014-06-10 08:41:48.500	436.004
2014-06-10 08:41:48.600	435.912
2014-06-10 08:41:48.700	436.3
2014-06-10 08:41:48.800	436.485
2014-06-10 08:41:48.900	436.333
2014-06-10 08:41:49.000	435.77
2014-06-10 08:41:49.100	436.51199999999994
2014-06-10 08:41:49.200	436.372
2014-06-10 08:41:49.300	436.189
2014-06-10 08:41:49.400	436.403
2014-06-10 08:41:49.500	436.482
2014-06-10 08:41:49.600	436.093
2014-06-10 08:41:49.700	436.412
2014-06-10 08:41:49.800	436.01
2014-06-10 08:41:49.900	435.879
2014-06-10 08:41:50.000	435.621
2014-06-10 08:41:50.100	435.324
2014-06-10 08:41:50.200	435.467
2014-06-10 08:41:50.300	435.347
2014-06-10 08:41:50.400	435.7
2014-06-10 08:41:50.500	435.529
2014-06-10 08:41:50.600	435.84
2014-06-10 08:41:50.700	436.33
2014-06-10 08:41:50.800	436.17400000000015
2014-06-10 08:41:50.900	435.962
2014-06-10 08:41:51.000	435.533
2014-06-10 08:41:51.100	436.30800000000005
2014-06-10 08:41:51.200	436.33
2014-06-10 08:41:51.300	436.324
2014-06-10 08:41:51.400	435.845
2014-06-10 08:41:51.500	435.46
2014-06-10 08:41:51.600	435.12
2014-06-10 08:41:51.700	435.11400000000015
2014-06-10 08:41:51.800	434.853
2014-06-10 08:41:51.900	435.339
2014-06-10 08:41:52.000	436.289
2014-06-10 08:41:52.100	436.296
2014-06-10 08:41:52.200	436.32800000000015
2014-06-10 08:41:52.300	436.38800000000015
2014-06-10 08:41:52.400	436.168
2014-06-10 08:41:52.500	436.102
2014-06-10 08:41:52.600	435.939
2014-06-10 08:41:52.700	435.867
2014-06-10 08:41:52.800	436.05300000000005
2014-06-10 08:41:52.900	435.897
2014-06-10 08:41:53.000	435.682
2014-06-10 08:41:53.100	435.63699999999994
2014-06-10 08:41:53.200	435.231
2014-06-10 08:41:53.300	435.30300000000005
2014-06-10 08:41:53.400	435.67400000000015
2014-06-10 08:41:53.500	435.956
2014-06-10 08:41:53.600	435.89300000000014
2014-06-10 08:41:53.700	435.852
2014-06-10 08:41:53.800	435.815
2014-06-10 08:41:53.900	436.125
2014-06-10 08:41:54.000	436.532
2014-06-10 08:41:54.100	436.95
2014-06-10 08:41:54.200	436.634
2014-06-10 08:41:54.300	436.41
2014-06-10 08:41:54.400	436.464
2014-06-10 08:41:54.500	436.047
2014-06-10 08:41:54.600	436.12
2014-06-10 08:41:54.700	436.556
2014-06-10 08:41:54.800	436.431
2014-06-10 08:41:54.900	436.711
2014-06-10 08:41:55.000	437.18
2014-06-10 08:41:55.100	436.39
2014-06-10 08:41:55.200	436.009
2014-06-10 08:41:55.300	435.98900000000015
2014-06-10 08:41:55.400	435.497
2014-06-10 08:41:55.500	435.385
2014-06-10 08:41:55.600	435.911
2014-06-10 08:41:55.700	435.69300000000015
2014-06-10 08:41:55.800	435.78
2014-06-10 08:41:55.900	435.915
2014-06-10 08:41:56.000	435.541
2014-06-10 08:41:56.100	435.515
2014-06-10 08:41:56.200	435.38
2014-06-10 08:41:56.300	435.57800000000015
2014-06-10 08:41:56.400	436.015
2014-06-10 08:41:56.500	435.9
2014-06-10 08:41:56.600	435.721
2014-06-10 08:41:56.700	435.797
2014-06-10 08:41:56.800	436.154
2014-06-10 08:41:56.900	436.03
2014-06-10 08:41:57.000	435.175
2014-06-10 08:41:57.100	435.00800000000015
2014-06-10 08:41:57.200	434.881
2014-06-10 08:41:57.300	434.565
2014-06-10 08:41:57.400	435.124
2014-06-10 08:41:57.500	436.32300000000015
2014-06-10 08:41:57.600	436.29900000000015
2014-06-10 08:41:57.700	436.111
2014-06-10 08:41:57.800	436.199
2014-06-10 08:41:57.900	436.122
2014-06-10 08:41:58.000	436.65
2014-06-10 08:41:58.100	435.608
2014-06-10 08:41:58.200	435.564
2014-06-10 08:41:58.300	435.651
2014-06-10 08:41:58.400	435.73
2014-06-10 08:41:58.500	435.831
2014-06-10 08:41:58.600	435.602
2014-06-10 08:41:58.700	435.43800000000016
2014-06-10 08:41:58.800	435.357
2014-06-10 08:41:58.900	436.142
2014-06-10 08:41:59.000	436.041
2014-06-10 08:41:59.100	436.01
2014-06-10 08:41:59.200	436.202
2014-06-10 08:41:59.300	435.849
2014-06-10 08:41:59.400	436.306						-0.06295233011501569		1.0
2014-06-10 08:41:59.500	436.49300000000005						-0.02062493208174261		0.39242109914940615
2014-06-10 08:41:59.600	436.301						-0.01227139641087533		0.16051689595615826
2014-06-10 08:41:59.700	436.441						-0.004181947002418778		0.0005526875142120738
2014-06-10 08:41:59.800	436.635						0.007569492052922278		0.028563081802214643
2014-06-10 08:41:59.900	436.236						-0.0021783549833856003		0.00021064980552510596
2014-06-10 08:42:00.000	435.598			2.5010800000000017			-0.007319714706313624		0.029621490484974894
2014-06-10 08:42:00.100	435.296			2.199447777777777			-0.007622987584214845		0.031231714358554367
2014-06-10 08:42:00.200	435.361	1.9518252427184464		2.264815555555515		0.0067031059331170715	-0.0073504934370417566		0.031171007016861964
2014-06-10 08:42:00.300	435.487	1.9438737864077669		2.391183333333288		-0.0012520401294502381	-0.007314651671298776		0.01176746881598127
2014-06-10 08:42:00.400	435.083	1.950495145631068		1.987551111111145		0.005365629341963053	-0.007711947249422195		0.01638338608986296
2014-06-10 08:42:00.500	435.765	1.948495145631068		2.6699188888888443		0.003361939590075247	-0.007413008359316632		0.012340514798650752
2014-06-10 08:42:00.600	436.13199999999995	1.9505631067961164		3.03728666666666		0.005426211003235926	-0.0075760167073435645		0.03157357935143774
2014-06-10 08:42:00.700	436.019	1.952135922330097		2.9246544444444567		0.0069953367853285995	-0.0075574240496691925		0.03926496151369323
2014-06-10 08:42:00.800	436.402	1.9477961165048543		3.308022222222178		0.002651841208198169	-0.007264041526942991		0.040126562365220525
2014-06-10 08:42:00.900	436.095	1.9438058252427184		3.001390000000015		-0.0013421398058255376	-0.007154341488102153		0.050100828547355584
2014-06-10 08:42:01.000	435.844	1.9459126213592235		2.7507577777777783		0.0007609665587917648	-0.006957990366644621		0.04917055609537047
2014-06-10 08:42:01.100	436.142	1.9481165048543687		3.04912555555552		0.0029611603020491817	-0.006966051278559935		0.04932997074907878
2014-06-10 08:42:01.200	436.141	1.9507766990291264		3.0484933333332838		0.0056176647249190905	-0.007133219732328561		0.06566512929045681
2014-06-10 08:42:01.300	435.967	1.9453398058252425		2.8748611111111018		0.00017708176914732476	-0.007226542262391151		0.011247847872365395
2014-06-10 08:42:01.400	436.22900000000016	1.9487669902912617		3.1372288888890125		0.0036005764832787173	-0.007453028972448008		0.08786848454371456
2014-06-10 08:42:01.500	436.25199999999984	1.9451165048543693		3.1605966666664926		-5.3598705501478605e-05	-0.011643986259964262		0.03847708824005221
2014-06-10 08:42:01.600	436.159	1.94647572815534		3.0679644444444416		0.0013019348435814315	-0.0092846745527113		0.0013821893830732992
2014-06-10 08:42:01.700	436.349	1.9476019417475727		3.25833222222218		0.0024244586839261557	-0.0031385880211409643		0.00011074641633329538
2014-06-10 08:42:01.800	436.298	1.94647572815534		3.2076999999999884		0.0012945553398056033	0.011361987168498035		0.008707669424550759
2014-06-10 08:42:01.900	436.344	1.9476990291262133		3.2540677777777773		0.002514166558791331	0.010157254565439871		0.002216054475590557
2014-06-10 08:42:02.000	435.98	1.9484563106796118		2.8904355555555408		0.00326775836030202	-0.0034668666389203787		0.00015341454577082924
2014-06-10 08:42:02.100	436.266	1.9448737864077668		3.1768033333332824		-0.00031845566343102766	-0.012174582896518037		0.009071251700576786
2014-06-10 08:42:02.200	436.039	1.9476019417475727		2.9501711111111035		0.00240600992448714	-0.009084520834001871		0.0014613112422258538
2014-06-10 08:42:02.300	436.251	1.9481844660194167		3.1625388888888324		0.0029848444444438016	0.01074803390653		0.011441408087975929
2014-06-10 08:42:02.400	436.474	1.9448543689320388		3.3859066666666418		-0.00034894239482241574	-0.01147309928442167		0.007526522190121798
2014-06-10 08:42:02.500	436.492	1.949990291262136		3.4042744444444115		0.004783290183387079	-0.011111663458984256		0.03486922711188787
2014-06-10 08:42:02.600	436.207	1.9466990291262136		3.1196422222221827		0.0014883382955768187	-0.010073541162490995		0.043272627278719104
2014-06-10 08:42:02.700	436.135	1.9510582524271851		3.048009999999977		0.005843871844660287	-0.00788388537007657		0.2715114076619851
2014-06-10 08:42:02.800	436.28	1.945155339805825		3.1933777777777546		-6.273052858740691e-05	-0.00545439633023915		0.04713937749158953
2014-06-10 08:42:02.900	436.236	1.947233009708738		3.1497455555555116		0.002011249622437816	-0.004959584907593375		0.011849922129267318
2014-06-10 08:42:03.000	436.454	1.9478737864077669		3.3681133333333264		0.002648336569578857	6.279263376986396e-05		2.558144049749401e-07
2014-06-10 08:42:03.100	436.411	1.9487281553398057		3.3254811111111167		0.0034990157497298835	-0.004249263768363019		0.007356459545988705
2014-06-10 08:42:03.200	436.483	1.949		3.397848888888859		0.0037671706580364455	-0.0033789974386853644		0.004752407121340051
2014-06-10 08:42:03.300	436.444	1.9452912621359224		3.3592166666666685		5.474304207098157e-05	-0.0012396756736002715		0.000211356160045419
2014-06-10 08:42:03.400	436.592	1.944893203883496		3.507584444444433		-0.0003470049622436022	0.00042524395231159336		2.2423240329150185e-05
2014-06-10 08:42:03.500	436.037	1.9473980582524264		2.9529522222221662		0.0021541596547995927	0.003283573279517897		0.004547773444882243
2014-06-10 08:42:03.600	435.44	1.952009708737864		2.3563199999999824		0.006762120388349002	-0.0005561390356308856		4.046440390088556e-05
2014-06-10 08:42:03.700	435.028	1.9459223300970883		1.944687777777801		0.0006710519956854012	0.00045632517552652966		2.6467881409979816e-05
2014-06-10 08:42:03.800	435.413	1.945796116504854		2.3300555555555316		0.0005411486515636277	-0.0033944052324398947		0.014817758934464626
2014-06-10 08:42:03.900	435.42800000000005	1.94473786407767		2.3454233333333723		-0.0005207935275082232	-0.0032198769411501144		0.00540868184054507
2014-06-10 08:42:04.000	435.056	1.9492038834951453		1.9737911111110973		0.00394153613807946	-0.004329189249068019		0.006226657867842971
2014-06-10 08:42:04.100	434.67400000000015	1.9477669902912624		1.5921588888890028		0.002500953182308585	-0.00480772794273173		0.00908995311174988
2014-06-10 08:42:04.200	435.195	1.945796116504854		2.113526666666644		0.0005263896440124151	-0.005038203427548829		0.015936147969750146
2014-06-10 08:42:04.300	435.492	1.945504854368932		2.410894444444409		0.0002314377562024905	-0.005500043159783238		0.04128341605982305
2014-06-10 08:42:04.400	435.75800000000015	1.9467184466019416		2.677262222222339		0.00144134023732434	-0.0061717645732773906		0.018432210195599017
2014-06-10 08:42:04.500	435.85400000000016	1.9480291262135925		2.7736300000001397		0.0027483300970874147	0.004692763584848682		0.0008026025279254347
2014-06-10 08:42:04.600	435.708	1.9467281553398057		2.6279977777778063		0.001443669471412834	0.008084024948149384		0.005307924089278602
2014-06-10 08:42:04.700	435.366	1.9506019417475728		2.2863655555555056		0.005313766127292174	0.004918711579997654		0.0016701865617448073
2014-06-10 08:42:04.800	435.767	1.9480970873786407		2.6877333333333127		0.0028052220064722637	0.005788444967352331		0.05069394597815777
2014-06-10 08:42:04.900	435.624	1.954436893203884		2.5451011111111366		0.009141338079827309	0.005572613911878618		0.05287171391927719
2014-06-10 08:42:05.000	435.582	1.9505631067961164		2.5034688888888468		0.005263861920172142	0.005239539156715812		0.05018649463707557
2014-06-10 08:42:05.100	435.153	1.9477475728155345		2.0748366666666698		0.0024446381877021306	0.005623220395764975		0.060692312665699126
2014-06-10 08:42:05.200	435.27	1.9490873786407763		2.192204444444428		0.003780754261056396	0.006429737220282381		0.0416777158018438
2014-06-10 08:42:05.300	435.3	1.9509320388349511		2.222572222222197		0.0056217247033434345	0.006011476144902603		0.017900313228301528
2014-06-10 08:42:05.400	435.164	1.9503300970873787		2.08693999999997		0.0050160932038831865	0.005666424833911878		0.01797416855274539
2014-06-10 08:42:05.500	435.408	1.9471941747572807		2.331307777777795		0.001876481121897866	0.005686083266391507		0.06821966146691244
2014-06-10 08:42:05.600	436.37699999999984	1.9480582524271843		3.3006755555553577		0.0027368690399132145	0.0055887400516715716		0.09092140523140947
2014-06-10 08:42:05.700	436.56	1.953		3.484043333333318		0.007674926860841147	0.005637149256803087		0.09998957169795583
2014-06-10 08:42:05.800	435.80300000000005	1.94973786407767		2.7274111111111665		0.004409101186623189	0.005945427340022206		0.10419404884401044
2014-06-10 08:42:05.900	435.541	1.9507184466019416		2.465778888888849		0.005385993959007075	0.0059699950472318465		0.14135192720293202
2014-06-10 08:42:06.000	435.677	1.9519223300970872		2.6021466666666133		0.006586187702264823	0.005207243976759353		0.1784254519213491
2014-06-10 08:42:06.100	435.52	1.950174757281553		2.4455144444444272		0.00483492513484296	0.0052014667078911		0.1647560387946473
2014-06-10 08:42:06.200	435.175	1.949009708737864		2.100882222222197		0.0036661868392660053	0.0050665217265771145		0.12347858301482255
2014-06-10 08:42:06.300	435.765	1.952135922330097		2.6912499999999686		0.006788710679611175	0.005027175132733906		0.09219772603921468
2014-06-10 08:42:06.400	436.06300000000016	1.9539126213592235		2.989617777777937		0.008561719956849956	0.004913371943834441		0.07820219452630794
2014-06-10 08:42:06.500	435.522	1.9500873786407769		2.4489855555555096		0.004732787486515511	0.005062446799670702		0.05977248878434757
2014-06-10 08:42:06.600	435.62699999999984	1.9466310679611647		2.5543533333331543		0.0012727870550155453	0.004840274334419148		0.05696769824512388
2014-06-10 08:42:06.700	435.571	1.9473980582524264		2.498721111111081		0.0020360875943896684	0.005402374979076492		0.17562533754809667
2014-06-10 08:42:06.800	435.33	1.9475728155339804		2.2580888888888357		0.0022071551240556713	0.006989849485042397		0.06878240376155705
2014-06-10 08:42:06.900	435.264	1.9492135922330096		2.1924566666666583		0.003844242071197046	0.00747704258359967		0.04913414575328375
2014-06-10 08:42:07.000	435.408	1.95095145631068		2.33682444444446		0.005578416396979646	0.007576677752064614		0.0763149203860793
2014-06-10 08:42:07.100	435.162	1.9500970873786407		2.091192222222162		0.004720357713052571	0.007629946219709239		0.036178988196432366
2014-06-10 08:42:07.200	435.186	1.950990291262136		2.1155599999999595		0.005609871844660219	0.007606847033595756		0.024883979076399998
2014-06-10 08:42:07.300	435.098	1.9511262135922327		2.0279277777777907		0.005742104422868932	0.008621913316187581		0.013099963640085263
2014-06-10 08:42:07.400	435.22900000000016	1.9519223300970872		2.1592955555556728		0.006534531175835578	0.009273551981589905		0.0033015645480413613
2014-06-10 08:42:07.500	435.401	1.9487961165048544		2.3316633333333243		0.003404627831715024	-0.012180265235334477		0.025486386232053425
2014-06-10 08:42:07.600	435.551	1.9491941747572816		2.482031111111098		0.003798996332254445	-0.012128897294523978		0.005914080808082323
2014-06-10 08:42:07.700	435.285	1.949766990291262		2.2163988888888757		0.004368122114347006	0.012881536378644238		0.010555094092279126
2014-06-10 08:42:07.800	435.655	1.947980582524272		2.58676666666662		0.002578024595469186	0.012439551324986944		0.042368345416408285
2014-06-10 08:42:07.900	435.733	1.9525436893203882		2.665134444444448		0.007137441639697428	0.011801570105413332		0.0278665887543663
2014-06-10 08:42:08.000	435.629	1.9479223300970872		2.5615022222222024		0.0025123926645087558	0.012061128494337593		0.010721036782930488
2014-06-10 08:42:08.100	435.64	1.948563106796116		2.5728699999999662		0.003149479611649797	0.012237625477908343		0.00878187318741694
2014-06-10 08:42:08.200	435.44699999999995	1.9538446601941744		2.3802377777777792		0.008427343257820352	0.01265653127120097		0.0072139080732121375
2014-06-10 08:42:08.300	435.485	1.9556990291262133		2.41860555555553		0.01027802243797149	0.013761601150690441		0.014071929823465137
2014-06-10 08:42:08.400	435.597	1.952485436893204		2.530973333333293		0.007060740453074255	0.016676429830071754		0.0294385933351416
2014-06-10 08:42:08.500	435.62	1.9537864077669904		2.5543411111111145		0.008358021574972785	0.018343978063445857		0.04739589848545634
2014-06-10 08:42:08.600	435.644	1.955436893203884		2.5787088888888547		0.010004817259978259	0.01582904997014624		0.04798443522700107
2014-06-10 08:42:08.700	435.668	1.9534757281553399		2.6030766666666523		0.008039962459546857	0.01379318663233372		0.07636889177270383
2014-06-10 08:42:08.800	435.548	1.9512233009708737		2.4834444444444443		0.0057838455231926655	0.014944527467346497		0.0612421797592982
2014-06-10 08:42:08.900	435.535	1.9489320388349518		2.4708122222222078		0.0034888936353831834	0.014557016957929996		0.11238281583360717
2014-06-10 08:42:09.000	435.44800000000015	1.9533398058252427		2.3841800000001285		0.007892970873786044	0.015278582670911953		0.0992618144999832
2014-06-10 08:42:09.100	435.261	1.9500679611650489		2.1975477777777432		0.004617436461704427	0.015420950338632847		0.14564074774115462
2014-06-10 08:42:09.200	435.29400000000015	1.9495339805825245		2.230915555555669		0.004079766127292217	0.01587195097279161		0.15131484849406174
2014-06-10 08:42:09.300	435.39	1.9482330097087377		2.3272833333332983		0.002775105501617636	0.013410826661937431		0.1102445128080958
2014-06-10 08:42:09.400	435.586	1.950446601941748		2.5236511111111213		0.004985007982740042	0.010643629384131709		0.10945044292548746
2014-06-10 08:42:09.500	435.158	1.9498252427184464		2.096018888888864		0.004359959007550707	0.010262618344679631		0.004704073799615082
2014-06-10 08:42:09.600	435.108	1.9495339805825245		2.0463866666666495		0.004065007119741004	0.009700863530208477		0.005529205408652597
2014-06-10 08:42:09.700	435.509	1.954893203883496		2.447754444444456		0.009420540668824362	0.002391457301094583		0.00010888672903790871
2014-06-10 08:42:09.800	435.441	1.9510776699029124		2.3801222222221554		0.005601316936353351	-0.006549058269101678		0.0013605603078864965
2014-06-10 08:42:09.900	435.386	1.952		2.3254899999999448		0.006519957281553079	-0.0062908736262901645		0.0011844283081130795
2014-06-10 08:42:10.000	435.399	1.955		2.3388577777777755		0.00951626752966539	-0.0005273503291172843		5.367986731837992e-06
2014-06-10 08:42:10.100	435.593	1.9481359223300967		2.533225555555589		0.0026485001078742076	0.003380242572449317		0.0002611193322230217
2014-06-10 08:42:10.200	435.865	1.9515145631067965		2.80559333333332		0.0060234511326862075	0.001150103185062014		2.8338819529128813e-05
2014-06-10 08:42:10.300	435.954	1.9520291262135925		2.8949611111111158		0.0065343244875943896	-0.008072258510995634		0.029414865444369977
2014-06-10 08:42:10.400	435.916	1.9462621359223296		2.8573288888889015		0.0007636444444436562	-0.00682457120195114		0.04025039951667675
2014-06-10 08:42:10.500	435.846	1.952242718446602		2.787696666666648		0.006740537216828324	-0.006931901836093025		0.1310504241731098
2014-06-10 08:42:10.600	435.725	1.949864077669903		2.6670644444444638		0.004358206688241495	-0.006423691998646407		0.14901991967578718
2014-06-10 08:42:10.700	435.621	1.9495728155339804		2.563432222222218		0.0040632548004311255	-0.0063728645163875774		0.2129555019820288
2014-06-10 08:42:10.800	435.564	1.9515825242718448		2.5067999999999984		0.0060692737864076465	-0.006044712879297447		0.25400266279282296
2014-06-10 08:42:10.900	435.68300000000005	1.953		2.626167777777823		0.007483059762675159	-0.00607771460125255		0.2544986250756109
2014-06-10 08:42:11.000	435.595	1.9497864077669904		2.538535555555597		0.004265777777777703	-0.0061636718906033046		0.223158863473306
2014-06-10 08:42:11.100	435.195	1.9505631067961164		2.138903333333303		0.005038787055015925	-0.00572871640930418		0.2418899272361133
2014-06-10 08:42:11.200	434.961	1.953980582524272		1.9052711111111196		0.008452573031283661	-0.005370952699829783		0.2131737902399141
2014-06-10 08:42:11.300	434.851	1.9513980582524275		1.7956388888889023		0.0058663590075513925	-0.0053522843781050105		0.20687608226531573
2014-06-10 08:42:11.400	434.801	1.956233009708738		1.7460066666666307		0.010697620711974	-0.005544663108048632		0.23607681089265675
2014-06-10 08:42:11.500	434.80800000000005	1.95190291262136		1.7533744444444892		0.0063638338727078905	-0.004493709171885483		0.15228827485769025
2014-06-10 08:42:11.600	435.102	1.9531941747572807		2.047742222222212		0.007651406256741654	-0.004644409012829814		0.11155007790403987
2014-06-10 08:42:11.700	435.311	1.9523300970873785		2.2571099999999547		0.006783638834950922	-0.003969410429627774		0.041968196398626034
2014-06-10 08:42:11.800	435.482	1.950436893203884		2.4284777777777435		0.004886745199568221	-0.0029883217294327104		0.013103403937462016
2014-06-10 08:42:11.900	435.595	1.9535922330097089		2.5418455555555965		0.008038395253505692	-0.002511601913488043		0.1233460294239966
2014-06-10 08:42:12.000	435.676	1.9512135922330096		2.6232133333332968		0.0056560647249186405	-0.002228144553834199		0.0880599365900816
2014-06-10 08:42:12.100	435.706	1.9530485436893208		2.653581111111066		0.007487326429342024	-0.0019824672318287237		0.06281881418963364
2014-06-10 08:42:12.200	435.88	1.95178640776699		2.8279488888888977		0.006221500755123399	-0.001690606521664813		0.0974915408619438
2014-06-10 08:42:12.300	435.68	1.9516601941747567		2.628316666666649		0.006091597411002514	-0.0014057475677979625		0.02414440688656912
2014-06-10 08:42:12.400	435.675	1.952359223300971		2.62368444444445		0.006786936785328822	-0.001523603813240815		0.2500882607147023
2014-06-10 08:42:12.500	435.80400000000014	1.953766990291262		2.7530522222223794		0.008191014023732013	-0.001160899137917287		0.15293301016483835
2014-06-10 08:42:12.600	436.255	1.953009708737864		3.2044199999999705		0.007430042718446162	-0.0011453203263757565		0.24838539725053235
2014-06-10 08:42:12.700	436.657	1.9528252427184467		3.606787777777754		0.0072418869471411185	-0.001121266214378602		0.03756028444949573
2014-06-10 08:42:12.800	437.366	1.949485436893204		4.316155555555554		0.003898391370010801	-0.0011544931285389		0.08889853669785458
2014-06-10 08:42:12.900	437.026	1.952611650485437		3.9765233333333194		0.007020915210355749	-0.0012065931099760796		0.16758276385742232
2014-06-10 08:42:13.000	436.791	1.9535339805825245		3.7418911111111015		0.007939555555555478	-0.0011867354714568106		0.14073611841065842
2014-06-10 08:42:13.100	437.591	1.9521165048543687		4.5422588888889095		0.006518390075511915	-0.0012490380706488779		0.22048431236364646
2014-06-10 08:42:13.200	438.337	1.9532330097087376		5.28862666666663		0.007631205177992981	-0.0012493302479739785		0.2276835361283254
2014-06-10 08:42:13.300	439.089	1.9476310679611653		6.040994444444437		0.002025573678532844	-0.0012966785149948672		0.23727781436485046
2014-06-10 08:42:13.400	439.27	1.951796116504854		6.222362222222216		0.006186932470333861	-0.0015318978213236367		0.20611167939322372
2014-06-10 08:42:13.500	439.372	1.9498252427184464		6.324729999999932		0.004212368932038357	-0.0016930582975047716		0.17270852220222047
2014-06-10 08:42:13.600	439.93699999999984	1.9550291262135917		6.890097777777612		0.00941256267529611	-0.001831275827390936		0.10867388767271174
2014-06-10 08:42:13.700	439.646	1.949155339805825		6.5994655555555255		0.0035350865156413835	-0.00209800161965516		0.05834121766128921
2014-06-10 08:42:13.800	438.898	1.9492233009708733		5.8518333333333326		0.0035993579288018385	-0.002508658468365489		0.06402847110390825
2014-06-10 08:42:13.900	438.994	1.9513786407766989		5.948201111111133		0.005751007982739642	-0.0025044295309063816		0.09595706592534436
2014-06-10 08:42:14.000	439.728	1.9487766990291264		6.682568888888909		0.003145376483279394	-0.0026372622463474217		0.048320188676846815
2014-06-10 08:42:14.100	440.00800000000015	1.9497475728155336		6.962936666666793		0.004112560517798736	-0.0028255376917659613		0.01749134724982466
2014-06-10 08:42:14.200	438.956	1.9511165048543693		5.911304444444398		0.005477802804746634	-0.002603946292844327		0.004303526972582315
2014-06-10 08:42:14.300	438.025	1.9473592233009709		4.980672222222211		0.0017168314994604472	-0.001955526704089682		0.0015700820068321596
2014-06-10 08:42:14.400	438.835	1.9530970873786409		5.791039999999953		0.007451005825242606	-0.0004039977830395		4.697244349776506e-05
2014-06-10 08:42:14.500	438.876	1.9520291262135925		5.832407777777746		0.006379354908306435	0.0016971120280343005		0.0012685788083993564
2014-06-10 08:42:14.600	438.357	1.948165048543689		5.313775555555537		0.0025115874865151433	0.00217046807452016		0.0037844227365680773
2014-06-10 08:42:14.700	437.701	1.9558446601941748		4.658143333333272		0.010187509385113149	-0.002311439823205827		0.040663792500888855
2014-06-10 08:42:14.800	437.486	1.9513106796116504		4.443511111111093		0.005649839050700932	-0.002389271209005925		0.01555450010074852
2014-06-10 08:42:14.900	437.646	1.9493883495145632		4.6038788888888575		0.0037238192017259313	0.0010161096231164175		0.0002564270198914596
2014-06-10 08:42:15.000	437.81300000000016	1.9518446601941748		4.771246666666798		0.006176440129449734	-0.0016347252127639474		0.0008011397718169014
2014-06-10 08:42:15.100	437.537	1.9501165048543687		4.4956144444444135		0.004444595037756072	0.0029231001836431104		0.007070678980895026
2014-06-10 08:42:15.200	437.42	1.9508058252427185		4.378982222222248		0.0051302256742176144	0.00419878427904179		0.030858037819169525
2014-06-10 08:42:15.300	437.487	1.95095145631068		4.4463499999999385		0.005272166990291316	0.005005730732360426		0.014886833751890309
2014-06-10 08:42:15.400	437.575	1.9483980582524272		4.534717777777757		0.002715079180150681	0.004815101356469129		0.03197026328106937
2014-06-10 08:42:15.500	437.712	1.9504563106796118		4.6720855555555545		0.004769641855447704	-0.005202741935004979		0.003407564354505116
2014-06-10 08:42:15.600	437.51	1.952922330097088		4.470453333333296		0.007231971521035606	-0.004963780493456748		0.2401598563259177
2014-06-10 08:42:15.700	437.44800000000015	1.949757281553398		4.408821111111251		0.004063233225458207	-0.00553196667526241		0.24609337353348076
2014-06-10 08:42:15.800	437.349	1.946417475728156		4.310188888888888		0.0007197376483278893	-0.004655914270728747		0.3727294759838872
2014-06-10 08:42:15.900	437.32199999999995	1.9513883495145632		4.283556666666641		0.005686921682847679	-0.004694118946524836		0.4309215330469303
2014-06-10 08:42:16.000	437.63199999999995	1.9492815533980583		4.593924444444441		0.0035764358144549924	-0.004909578211067122		0.4305445551778903
2014-06-10 08:42:16.100	437.987	1.9488155339805824		4.949292222222199		0.0031067266450912623	-0.0046485507093202		0.4783242725637107
2014-06-10 08:42:16.200	438.001	1.9476601941747569		4.9636599999999484		0.0019476970873777426	-0.004644733445181657		0.4715972976012936
2014-06-10 08:42:16.300	437.506	1.9495631067961163		4.4690277777777405		0.0038469199568496038	-0.004705684499444836		0.4622644620552729
2014-06-10 08:42:16.400	438.059	1.9468834951456309		5.0223955555555895		0.0011636185544763313	-0.004346888591218647		0.4372723621534497
2014-06-10 08:42:16.500	439.422	1.9457669902912624		6.385763333333273		4.342394822010043e-05	-0.004153889302486921		0.4651140607175734
2014-06-10 08:42:16.600	438.088	1.9452524271844656		5.052131111111123		-0.0004748289104643533	-0.003938161972355477		0.4186647226962001
2014-06-10 08:42:16.700	438.11400000000015	1.946504854368932		5.078498888889044		0.0007739085221141195	-0.003379970108393539		0.4145844391028179
2014-06-10 08:42:16.800	438.541	1.9448349514563104		5.505866666666634		-0.000899684142395385	-0.0032639031438903517		0.366450519508401
2014-06-10 08:42:16.900	438.089	1.945446601941748		5.0542344444444325		-0.00029172340884553455	-0.003535119494660563		0.465143636718088
2014-06-10 08:42:17.000	438.15	1.9473592233009709		5.115602222222208		0.0016172081984895392	-0.003653768924165271		0.26410318923127124
2014-06-10 08:42:17.100	438.05400000000014	1.9471262135922327		5.0199700000001135		0.0013805087378639946	-0.003990385936699913		0.14806434234033966
2014-06-10 08:42:17.200	438.26	1.9453592233009709		5.226337777777758		-0.0003901713052860689	-0.004577497070170648		0.09863603191165618
2014-06-10 08:42:17.300	438.719	1.9466019417475728		5.6857055555555585		0.0008488573894280815	-0.004775790952041685		0.11721735950435715
2014-06-10 08:42:17.400	438.986	1.945436893203884		5.953073333333293		-0.0003198809061488728	-0.004633189653103705		0.1663748307315547
2014-06-10 08:42:17.500	438.57199999999995	1.948174757281553		5.5394411111111035		0.002414293419632729	-0.0048208591800861685		0.35827266615775194
2014-06-10 08:42:17.600	438.397	1.9453495145631063		5.364808888888888		-0.00041463905070182605	-0.004981981595542993		0.3995908991873931
2014-06-10 08:42:17.700	438.681	1.946446601941748		5.6491766666666186		0.0006787585760519299	-0.0042913978371081785		0.3421704320367365
2014-06-10 08:42:17.800	438.283	1.9461844660194176		5.251544444444448		0.00041293290183386233	-0.004191679843330301		0.4293367318066389
2014-06-10 08:42:17.900	438.237	1.9504660194174757		5.205912222222197		0.004690796548004528	-0.003818489835197457		0.3786742208716675
2014-06-10 08:42:18.000	438.426	1.9498543689320391		5.395279999999957		0.004075456310679737	-0.003426696148317153		0.26797389946792244
2014-06-10 08:42:18.100	438.297	1.9512330097087376		5.266647777777735		0.005450407335490404	-0.003254240047026421		0.207566282202756
2014-06-10 08:42:18.200	438.009	1.9495922330097089		4.979015555555577		0.003805940884573866	-0.003097018424297959		0.1354418651227381
2014-06-10 08:42:18.300	437.249	1.9506601941747568		4.219383333333326		0.004870212297734433	-0.002819819098889797		0.13289620540045055
2014-06-10 08:42:18.400	437.099	1.953660194174757		4.069751111111088		0.0078665225458463	-0.0027762576641822798		0.03581665054291272
2014-06-10 08:42:18.500	437.1	1.950436893203884		4.071118888888918		0.0046395318230849645	-0.0027823676534963235		0.02232700330462935
2014-06-10 08:42:18.600	436.982	1.947980582524272		3.9534866666666066		0.002179531391585554	-0.0028544828188923413		0.03094899335197393
2014-06-10 08:42:18.700	436.945	1.9525631067961169		3.9168544444444247		0.006758365911542663	-0.003171845979804283		0.038511016158490695
2014-06-10 08:42:18.800	437.01199999999994	1.9489320388349518		3.9842222222222285		0.003123608198490002	-0.0035851141956121852		0.0336071925084082
2014-06-10 08:42:18.900	436.746	1.947009708737864		3.7185899999999488		0.0011975883495141115	-0.0035126165289817318		0.016567379545981763
2014-06-10 08:42:19.000	436.835	1.9476019417475727		3.807957777777745		0.0017861316073350952	-0.0038692609066403095		0.032336505745528266
2014-06-10 08:42:19.100	436.682	1.946844660194175		3.655325555555521		0.001025160302049466	-0.0045081712178664714		0.036518089817436455
2014-06-10 08:42:19.200	436.44699999999995	1.9500679611650489		3.420693333333304		0.00424477152103564	-0.005633655608981046		0.09705720131657487
2014-06-10 08:42:19.300	436.214	1.945990291262136		3.1880611111110966		0.00016341186623503037	-0.007159551140523079		0.07957265837279831
2014-06-10 08:42:19.400	436.256	1.9515533980582525		3.2304288888888664		0.005722828910463607	-0.0077871971942151735		0.1016264676956036
2014-06-10 08:42:19.500	436.281	1.9510582524271851		3.25579666666664		0.0052239935275082425	-0.007804334824594575		0.2315987576536978
2014-06-10 08:42:19.600	436.283	1.9555922330097089		3.2581644444444464		0.009754284358144405	-0.00833503687958481		0.2672341364394378
2014-06-10 08:42:19.700	436.242	1.955145631067961		3.2175322222221894		0.009303992664508652	-0.008662213715886097		0.2235877482644405
2014-06-10 08:42:19.800	435.96	1.9528155339805824		2.935899999999947		0.006970205825242326	-0.009297719923021737		0.2842380667751389
2014-06-10 08:42:19.900	436.281	1.9532038834951453		3.2572677777777703		0.007354865587917425	-0.011044327660142822		0.2872262927465788
2014-06-10 08:42:20.000	436.336	1.9522038834951456		3.3126355555555733		0.006351175836029954	-0.012898954203877893		0.1432661540521426
2014-06-10 08:42:20.100	436.186	1.9536213592233007		3.163003333333279		0.007764961812297244	-0.015194650582277478		0.02274303199235075
2014-06-10 08:42:20.200	436.189	1.9492524271844656		3.1663711111111184		0.0033923400215745136	0.018189021018595212		0.052678775335626114
2014-06-10 08:42:20.300	436.251	1.952417475728156		3.22873888888887		0.0065536988133765295	0.016833448176252926		0.10845069278008268
2014-06-10 08:42:20.400	435.917	1.9532233009708744		2.8951066666666065		0.007355834304207277	0.010823913082349151		0.09239999709410532
2014-06-10 08:42:20.500	436.037	1.951980582524272		3.015474444444408		0.006109426105717297	0.009770094968986948		0.0948687657786062
2014-06-10 08:42:20.600	436.097	1.9518446601941748		3.0758422222222066		0.005969814023732312	0.009510303675471982		0.1062831244775469
2014-06-10 08:42:20.700	435.99	1.9495631067961163		2.9692099999999755		0.003684570873786041	0.008449595357035156		0.07478504767273114
2014-06-10 08:42:20.800	436.19699999999995	1.9522912621359223		3.1765777777777657		0.00640903646170421	0.006383401114876682		0.02631227702634444
2014-06-10 08:42:20.900	436.293	1.9570679611650483		3.2729455555555664		0.011182045738942437	0.0054396790097620325		0.0467550962996224
2014-06-10 08:42:21.000	436.45	1.9545339805825244		3.430313333333288		0.008644375404530669	0.004244208379394414		0.0035720473028656367
2014-06-10 08:42:21.100	436.349	1.957388349514563		3.3296811111110856		0.011495054584681473	-0.00230429165539103		0.0005392692129757879
2014-06-10 08:42:21.200	436.532	1.953514563106796		3.5130488888888753		0.007617578425026528	-0.004662039674460655		0.02235505566083978
2014-06-10 08:42:21.300	436.736	1.9528058252427185		3.7174166666666224		0.0069051508090614	-0.004730808718413548		0.0632577519122163
2014-06-10 08:42:21.400	436.629	1.9537572815533981		3.6107844444444486		0.007852917367852985	-0.004543253253598681		0.07807047482031426
2014-06-10 08:42:21.500	436.338	1.9541359223300967		3.3201522222222484		0.008227868392663984	-0.004502572660170125		0.07824500389842348
2014-06-10 08:42:21.600	435.849	1.9539611650485438		2.8315199999999554		0.008049421359223484	-0.0045572316277494454		0.06936323176145158
2014-06-10 08:42:21.700	435.392	1.953941747572816		2.3748877777777584		0.008026314131607482	-0.004852369166338615		0.026115254191948684
2014-06-10 08:42:21.800	435.305	1.9518737864077669		2.288255555555565		0.005954663214670529	-0.00406656018067997		0.01745505830042146
2014-06-10 08:42:21.900	435.14	1.9551262135922327		2.123623333333285		0.009203400647248559	-0.003697105565214626		0.007256726814077074
2014-06-10 08:42:22.000	435.224	1.9552621359223301		2.2079911111110846		0.00933563322545794	-0.0026197068191497514		0.0010905372053044312
2014-06-10 08:42:22.100	435.415	1.9578446601941744		2.399358888888912		0.011914467745414605	0.003722630379976781		0.00683715992196141
2014-06-10 08:42:22.200	435.369	1.959436893203884		2.35372666666666		0.013503011003236145	0.0023060439662964827		0.0007427359634922429
2014-06-10 08:42:22.300	435.208	1.956233009708738		2.1930944444444553		0.010295437756202563	0.003553596244929335		0.0037060761999045413
2014-06-10 08:42:22.400	435.714	1.9543203883495144		2.6994622222222238		0.008379126645091217	0.004235965435282599		0.02392988619714194
2014-06-10 08:42:22.500	435.916	1.9574174757281555		2.9018299999999613		0.011472524271844529	0.004428871198377057		0.05677700114912983
2014-06-10 08:42:22.600	436.224	1.9598932038834955		3.2101977777777506		0.013944562675296757	0.004861621778917479		0.07113760988955846
2014-06-10 08:42:22.700	436.576	1.9563883495145635		3.5625655555555227		0.010436018554476956	0.004881890036486819		0.07274403231178768
2014-06-10 08:42:22.800	436.465	1.9562815533980584		3.4519333333332725		0.010325532686084049	0.004907418342468693		0.04812418595837011
2014-06-10 08:42:22.900	436.565	1.958349514563107		3.552301111111092		0.012389804099244728	0.004356467164716248		0.009416818843238929
2014-06-10 08:42:23.000	436.79400000000015	1.9586796116504848		3.781668888889044		0.012716211434735223	3.2150480305390325e-05		8.183556456004466e-08
2014-06-10 08:42:23.100	436.405	1.9538155339805827		3.393036666666603		0.007848444012944933	-0.005051135280618718		0.013571625632262873
2014-06-10 08:42:23.200	436.158	1.953922330097088		3.1464044444444426		0.007951550377562011	-0.005134964466168229		0.006897480902342709
2014-06-10 08:42:23.300	435.93800000000016	1.9598252427184464		2.9267722222223824		0.013850773247032988	0.005385162438946115		0.004898530002672535
2014-06-10 08:42:23.400	435.975	1.9583980582524272		2.9641399999999862		0.012419899029125991	-0.003608388300706587		0.0005028478470638388
2014-06-10 08:42:23.500	435.88800000000015	1.9611359223300973		2.8775077777779074		0.01515407335490826	-0.0070699972591256035		0.03461436945010998
2014-06-10 08:42:23.600	435.94199999999995	1.9597281553398056		2.931875555555564		0.013742616612728796	-0.0077645552004072735		0.04648877856170626
2014-06-10 08:42:23.700	435.903	1.9592135922330096		2.8932433333333165		0.01322436375404501	-0.007510182150665679		0.057239770061119764
2014-06-10 08:42:23.800	435.901	1.9573398058252427		2.891611111111104		0.011346887594390287	-0.0074942258767466624		0.02250759415593209
2014-06-10 08:42:23.900	436.222	1.95742718446602		3.2129788888888697		0.011430576483279388	-0.00810884661034298		0.04207720735567851
2014-06-10 08:42:24.000	436.081	1.955009708737864		3.07234666666659		0.009009411003235934	-0.009306902475331292		0.03903899729926983
2014-06-10 08:42:24.100	436.47900000000016	1.958514563106796		3.4707144444445817		0.012510575620280129	-0.010914281592165091		0.06873537877280071
2014-06-10 08:42:24.200	436.545	1.959922330097088		3.5370822222222387		0.013914652858683985	-0.010094001346300828		0.03221344532902316
2014-06-10 08:42:24.300	436.267	1.9571553398058248		3.2594499999999584		0.011143972815533363	-0.0076641560559137295		0.0429427001952895
2014-06-10 08:42:24.400	436.135	1.9580582524271843		3.12781777777775		0.012043195685005116	-0.007112497484377955		0.04524953262303852
2014-06-10 08:42:24.500	436.146	1.9610970873786409		3.1391855555555135		0.015078340884573825	-0.006019791163531187		0.0056727026848084295
2014-06-10 08:42:24.600	436.471	1.9566796116504848		3.4645533333332987		0.010657175404530372	0.0033243531660909387		0.0007558239791275942
2014-06-10 08:42:24.700	436.56300000000016	1.9594660194174758		3.5569211111112518		0.013439893419633364	-0.005080631122615679		0.0052721588955425575
2014-06-10 08:42:24.800	436.51800000000014	1.9537184466019413		3.512288888889032		0.0076886308522110544	-0.0047510486740677815		0.00401804151186216
2014-06-10 08:42:24.900	436.247	1.9627184466019416		3.2416566666665863		0.01668494110032337	-0.005307162332658641		0.016749135127800827
2014-06-10 08:42:25.000	436.236	1.955679611650485		3.231024444444415		0.009642416396978827	-0.0050590899262901706		0.005487298225526561
2014-06-10 08:42:25.100	435.95300000000015	1.9572135922330096		2.948392222222367		0.011172707227615541	-0.004781602779118536		0.006419725473835551
2014-06-10 08:42:25.200	435.467	1.958990291262136		2.4627599999999457		0.012945716504854321	-0.005032065757203367		0.02892255243282846
2014-06-10 08:42:25.300	435.61800000000005	1.9594174757281555		2.61412777777781		0.01336921121898582	-0.0052346683081417435		0.04879887561740955
2014-06-10 08:42:25.400	435.342	1.9563203883495144		2.33849555555554		0.0102684340884569	-0.0055591679079316884		0.04421677918591287
2014-06-10 08:42:25.500	435.376	1.956844660194175		2.372863333333271		0.010789016181229629	-0.0055401431791814865		0.04282723389373298
2014-06-10 08:42:25.600	435.423	1.9610582524271851		2.420231111111093		0.014998918662351812	-0.005473512472885125		0.04135718017624209
2014-06-10 08:42:25.700	435.57800000000015	1.9581650485436888		2.5755988888890333		0.012102025026968331	-0.0058906551988449785		0.01991817090896096
2014-06-10 08:42:25.800	435.631	1.9613203883495147		2.6289666666665994		0.015253675080906024	-0.007177206270777406		0.03472143772176225
2014-06-10 08:42:25.900	435.575	1.9562912621359223		2.5733344444444133		0.010220859115425808	0.008955324286792445		0.04969472626773603
2014-06-10 08:42:26.000	435.566	1.959388349514563		2.564702222222195		0.013314256742178676	0.009762860940973728		0.016465167137493242
2014-06-10 08:42:26.100	435.228	1.9611553398058248		2.227069999999969		0.015077557281552691	0.01211253670534255		0.0876559006203997
2014-06-10 08:42:26.200	435.54900000000015	1.9578349514563111		2.548437777777906		0.011753479180151237	0.011255053638107635		0.23251345236130114
2014-06-10 08:42:26.300	435.684	1.9616213592233007		2.68380555555558		0.015536197195253454	0.009339145718074895		0.10615241868658663
2014-06-10 08:42:26.400	435.43699999999984	1.9590970873786409		2.4371733333331345		0.013008235598705342	0.006991661854973019		0.010512907708772605
2014-06-10 08:42:26.500	435.31300000000016	1.9562815533980584		2.313541111111249		0.01018901186623511	0.005198733624310979		0.022690182814019296
2014-06-10 08:42:26.600	435.606	1.957446601941748		2.6069088888888814		0.011350370658036455	0.003173567577263868		0.0012664718037497206
2014-06-10 08:42:26.700	435.50300000000016	1.9551650485436889		2.504276666666783		0.009065127508089963	-0.0025883106412733048		0.000938360278513166
2014-06-10 08:42:26.800	435.26	1.953135922330097		2.261644444444414		0.007032311542610303	-0.0034053187158028025		0.0037697112202493797
2014-06-10 08:42:26.900	435.119	1.9538737864077669		2.121012222222248		0.0077664858683923485	0.002419378821980549		0.0011110177688337427
2014-06-10 08:42:27.000	435.809	1.9568349514563108		2.8113799999999856		0.010723961165048479	-0.0014354222782051054		0.00028244918791811514
2014-06-10 08:42:27.100	436.142	1.9614854368932042		3.1447477777777517		0.015370756850053846	-0.0013797984424629474		0.0002470991931686346
2014-06-10 08:42:27.200	436.199	1.9565728155339803		3.2021155555555647		0.010454445738942386	0.00346705840474616		0.007462562957206684
2014-06-10 08:42:27.300	436.615	1.9555922330097089		3.6184833333333017		0.009470173462783116	0.003548233851759447		0.005087871221136151
2014-06-10 08:42:27.400	437.13199999999995	1.9594174757281555		4.135851111111093		0.013291726429341956	0.003987124117152561		0.021352563101619572
2014-06-10 08:42:27.500	437.142	1.9563592233009708		4.146218888888882		0.010229784250269436	0.004318675968872085		0.048074845358577034
2014-06-10 08:42:27.600	437.027	1.9550679611650488		4.0315866666666125		0.008934832362459622	0.004654936969132275		0.06666263713012886
2014-06-10 08:42:27.700	436.992	1.9564174757281552		3.996954444444384		0.01028065717367821	0.0051828978996679926		0.11509228397164398
2014-06-10 08:42:27.800	436.695	1.9600776699029123		3.700322222222212		0.013937161596547565	0.005456115391143822		0.15088092056963648
2014-06-10 08:42:27.900	436.535	1.9552233009708733		3.540689999999984		0.009079102912620929	0.0057599101029610035		0.11780137472250884
2014-06-10 08:42:28.000	436.403	1.954495145631068		3.4090577777777757		0.0083472578209276	0.006434740726662968		0.14741066398040978
2014-06-10 08:42:28.100	436.296	1.9549126213592232		3.3024255555555437		0.008761043797194999	0.006396930100618754		0.2205364112285992
2014-06-10 08:42:28.200	436.491	1.9536310679611653		3.497793333333277		0.0074758006472492875	0.0040820110979001316		0.05618795959129569
2014-06-10 08:42:28.300	436.202	1.9500679611650489		3.2091611111110865		0.003909004099245106	0.0018424593408296961		0.07907117136712934
2014-06-10 08:42:28.400	436.24800000000016	1.9512912621359224		3.2555288888890463		0.0051286153182306116	0.0013504969862462148		0.19699358502735365
2014-06-10 08:42:28.500	436.164	1.9536699029126208		3.171896666666612		0.007503566343041612	0.0007151200844246647		0.3851411000886253
2014-06-10 08:42:28.600	435.991	1.950029126213592		2.9992644444444068		0.0038590998921241852	0.0007135013956585751		0.5577580339691027
2014-06-10 08:42:28.700	435.777	1.95247572815534		2.7856322222222047		0.006302012081984776	0.0006873732600627956		0.5984366526046678
2014-06-10 08:42:28.800	435.672	1.9554660194174758		2.6809999999999263		0.009288613592232986	0.0007414325166888822		0.6553507851892995
2014-06-10 08:42:28.900	435.586	1.9528640776699029		2.595367777777767		0.006682982092772072	0.000785008132526921		0.7745847476621135
2014-06-10 08:42:29.000	435.705	1.9525631067961169		2.714735555555535		0.006378321467098269	0.0007978643290647043		0.7990849485474589
2014-06-10 08:42:29.100	438.459	1.9513786407766989		5.469103333333295		0.005190165695792448	0.0008311918019708247		0.8072068133844817
2014-06-10 08:42:29.200	442.402	1.9565728155339803		9.412471111111074		0.0103806507011861	0.0008558030967723594		0.8172081794607339
2014-06-10 08:42:29.300	443.791	1.959029126213592		10.80183888888888		0.012833271628909682	0.0008620932498087284		0.8118560820866727
2014-06-10 08:42:29.400	453.442	1.9606796116504848		20.453206666666574		0.014480067313914937	0.0008485307917123625		0.7967869755333924
2014-06-10 08:42:29.500	450.53	1.9636310679611648		17.541574444444393		0.017427833872707188	0.0008391361764187118		0.7807954574029276
2014-06-10 08:42:29.600	448.388	1.959922330097088		15.399942222222249		0.013715406256742169	0.0008506065300962491		0.7552918417147102
2014-06-10 08:42:29.700	447.852	1.9644563106796118		14.86430999999993		0.018245697087378776	0.0008159857993159155		0.6185526064178067
2014-06-10 08:42:29.800	448.947	1.965980582524272		15.959677777777697		0.019766279180150947	0.0007838960501305492		0.567427302360773
2014-06-10 08:42:29.900	447.985	1.9623689320388351		14.998045555555565		0.01615093894282626	0.000783650273563013		0.5337841764574227
2014-06-10 08:42:30.000	447.418	1.963990291262136		14.431413333333351		0.01776860841423944	0.0007463915923303716		0.4733422554328309
2014-06-10 08:42:30.100	446.186	1.9623300970873785		13.199781111111063		0.01610472448759404	0.000701944017517255		0.42564314343568665
2014-06-10 08:42:30.200	444.279	1.9577572815533981		11.293148888888881		0.011528219201725642	0.0006082723972920707		0.4593267271339326
2014-06-10 08:42:30.300	443.777	1.9610291262135917		10.791516666666665		0.014796374110031875	0.000589199062130274		0.5081185630865351
2014-06-10 08:42:30.400	443.786	1.9601553398058251		10.80088444444442		0.01391889795037704	0.0005903631967227849		0.5424435076677121
2014-06-10 08:42:30.500	441.372	1.9596893203883488		8.387252222222173		0.013449188781013088	0.0006430104142799906		0.6455185151486963
2014-06-10 08:42:30.600	439.427	1.9632524271844656		6.442619999999978		0.01700860582524211	0.000661749084647176		0.6306358163478757
2014-06-10 08:42:30.700	437.71	1.9577961165048543		4.725987777777731		0.011548605393743028	0.0006946129334802722		0.7095366348225048
2014-06-10 08:42:30.800	437.264	1.9580582524271843		4.280355555555559		0.011807051564185269	0.0007026019008371844		0.6844682868569623
2014-06-10 08:42:30.900	437.358	1.9577766990291257		4.37472333333335		0.011521808414238777	0.0007265775699568072		0.5942144367747905
2014-06-10 08:42:31.000	437.361	1.9565728155339803		4.378091111111075		0.010314235167205643	0.0007767137557160327		0.5634159602919715
2014-06-10 08:42:31.100	437.79	1.9553300970873788		4.807458888888903		0.00906782696871633	0.0008380709215886984		0.2937914120351648
2014-06-10 08:42:31.200	437.891	1.9565631067961164		4.908826666666642		0.010297146925566159	0.0009224250348885405		0.15690103125634186
2014-06-10 08:42:31.300	437.653	1.9565728155339803		4.671194444444438		0.010303165911542234	0.0010793124981791646		0.24409206828144955
2014-06-10 08:42:31.400	437.166	1.9585728155339803		4.184562222222212		0.01229947615965443	0.0014286992691223352		0.1834529989356848
2014-06-10 08:42:31.500	437.13300000000015	1.957631067961165		4.151930000000164		0.011354038834951341	0.0022101229887988233		0.17064064076274207
2014-06-10 08:42:31.600	437.14300000000014	1.957504854368932		4.162297777777893		0.011224135490830456	0.0037019120017261382		0.20871288377931574
2014-06-10 08:42:31.700	437.06699999999995	1.9557184466019413		4.086665555555555		0.00943403797195197	0.004650359339624476		0.02575629579442419
2014-06-10 08:42:31.800	436.955	1.9534271844660203		3.9750333333333288		0.0071390860841427095	0.004328777487878571		0.005693083144027288
2014-06-10 08:42:31.900	436.648	1.9565728155339803		3.6684011111111086		0.010281027400215192	0.0037890480284099963		0.002901975444385228
2014-06-10 08:42:32.000	436.681	1.962174757281553		3.701768888888864		0.01587927939590017	0.004223990198296757		0.008021204625257322
2014-06-10 08:42:32.100	436.61800000000005	1.9593689320388348		3.6391366666667295		0.013069764401294036	0.004196023268428189		0.007417998478276152
2014-06-10 08:42:32.200	436.642	1.9567378640776705		3.663504444444413		0.01043500668824193	0.004625828594389752		0.026467642331855397
2014-06-10 08:42:32.300	436.716	1.9526601941747577		3.7378722222222223		0.006353647033441323	0.004795008283095698		0.003794705412069683
2014-06-10 08:42:32.400	436.54400000000015	1.956252427184466		3.5662400000001635		0.009942190291261754	0.005042193960790038		0.004799914048801571
2014-06-10 08:42:32.500	436.423	1.95442718446602		3.4456077777777523		0.008113257820927755	-0.004673476944417296		0.006589757622276709
2014-06-10 08:42:32.600	436.315	1.9534174757281555		3.3379755555555453		0.0070998593311757405	0.004779584440247089		0.00901299476074432
2014-06-10 08:42:32.700	436.19	1.9577184466019413		3.213343333333341		0.011397140453073716	0.004637101049384003		0.024925841730309668
2014-06-10 08:42:32.800	436.316	1.9565922330097083		3.3397111111110576		0.010267237108952942	0.004530830075994554		0.02040957793825609
2014-06-10 08:42:32.900	436.271	1.9542912621359223		3.2950788888888383		0.007962576483279138	0.004958895972274414		0.11485651661871984
2014-06-10 08:42:33.000	436.31800000000015	1.9563689320388349		3.342446666666831		0.010036556634303915	0.00531738925726349		0.11998872930106867
2014-06-10 08:42:33.100	436.208	1.9558349514563107		3.2328144444444438		0.009498886299891929	0.005092978154956377		0.06577553604490402
2014-06-10 08:42:33.200	435.875	1.9589126213592232		2.900182222222213		0.012572866450916598	0.0049770665504729784		0.032490644578592416
2014-06-10 08:42:33.300	435.606	1.9563689320388349		2.6315500000000043		0.010025487378640507	0.0052443332727817255		0.01756265060641228
2014-06-10 08:42:33.400	435.44	1.95795145631068		2.4659177777777472		0.011604321898597723	0.005450278508465924		0.0686788155645272
2014-06-10 08:42:33.500	435.311	1.9520582524271843		2.3372855555555248		0.005707428263214354	0.005676695818484001		0.07856059621800572
2014-06-10 08:42:33.600	435.14300000000014	1.9536213592233007		2.169653333333485		0.007266845307442926	0.005527862406538142		0.1027432363790619
2014-06-10 08:42:33.700	435.231	1.9566310679611647		2.2580211111110766		0.010272864293419115	0.005263983657243083		0.06690836525498765
2014-06-10 08:42:33.800	435.423	1.951106796116505		2.450388888888881		0.004744902696871557	0.0047624692851601		0.011113144403136172
2014-06-10 08:42:33.900	435.846	1.9522524271844663		2.8737566666666794		0.005886844012945147	0.004011858366885913		0.003076320181690803
2014-06-10 08:42:34.000	436.225	1.9603106796116505		3.2531244444444383		0.013941406688241507	0.003899168883561512		0.001667732638312771
2014-06-10 08:42:34.100	435.98800000000006	1.9563689320388349		3.0164922222222685		0.009995969363538082	0.004435219349842803		0.0014502777929132704
2014-06-10 08:42:34.200	435.792	1.9574757281553399		2.820859999999982		0.011099075728155494	0.006263990204933987		0.03466906197063633
2014-06-10 08:42:34.300	435.694	1.9558349514563107		2.7232277777777654		0.00945460927723829	0.005873269083641203		0.025905101211383404
2014-06-10 08:42:34.400	435.42	1.9542621359223304		2.449595555555561		0.007878103991370233	0.005728295062718561		0.030489069330958588
2014-06-10 08:42:34.500	435.105	1.9554174757281555		2.1349633333333604		0.00902975404530748	0.006094828638636465		0.049226992197483145
2014-06-10 08:42:34.600	434.902	1.9583786407766988		1.9323311111110684		0.011987229341962946	0.005873829350064628		0.04768925228687354
2014-06-10 08:42:34.700	434.667	1.95790291262136		1.6976988888888511		0.011507811434736004	0.005934204257796219		0.038653724949492686
2014-06-10 08:42:34.800	434.547	1.95642718446602		1.5780666666666434		0.010028393527508284	0.005934031171943526		0.03420819629483009
2014-06-10 08:42:34.900	435.131	1.9602038834951456		2.1624344444443864		0.0138014028047464	0.005016140837027691		0.023000667148445158
2014-06-10 08:42:35.000	435.474	1.9610970873786409		2.5058022222222007		0.014690916936353824	0.0040893219937508905		0.047247353959329545
2014-06-10 08:42:35.100	436.231	1.960941747572816		3.2631700000000023		0.014531887378640862	0.0038695249602612595		0.003183907617058861
2014-06-10 08:42:35.200	436.223	1.957233009708738		3.2555377777777608		0.010819459762675177	-0.00035101000660628964		1.1354417860383553e-05
2014-06-10 08:42:35.300	436.00300000000016	1.9575825242718443		3.0359055555557006		0.011165284573893652	-0.0029671065598745913		0.002516961630749466
2014-06-10 08:42:35.400	435.841	1.9619320388349517		2.8742733333333486		0.015511109385113462	-0.0030862492308668843		0.006883854592232253
2014-06-10 08:42:35.500	435.726	1.960504854368932		2.75964111111108		0.014080235167205581	-0.0030986443028729158		0.042086659258000085
2014-06-10 08:42:35.600	435.767	1.9612524271844656		2.8010088888888727		0.014824118230851726	-0.0030734431564554483		0.08581405323443929
2014-06-10 08:42:35.700	435.87699999999984	1.957679611650485		2.9113766666665133		0.01124761294498322	-0.0033584760825573303		0.08507510035309529
2014-06-10 08:42:35.800	436.005	1.9572912621359224		3.0397444444444086		0.010855573678532736	-0.0038564877896297384		0.117854682928379
2014-06-10 08:42:35.900	436.337	1.957941747572816		3.3721122222221998		0.011502369363538543	-0.00500908648988995		0.3106170330232932
2014-06-10 08:42:36.000	436.18800000000016	1.954126213592233		3.223480000000165		0.007683145631067756	-0.005969291516563455		0.20378658832429825
2014-06-10 08:42:36.100	436.60400000000016	1.956		3.6398477777779017		0.009553242286946872	-0.006295624311733617		0.04672613176322776
2014-06-10 08:42:36.200	437.259	1.9570679611650483		4.295215555555558		0.010617513700107441	-0.005882074753242528		0.02928510270569757
2014-06-10 08:42:36.300	436.906	1.9572135922330096		3.9425833333333458		0.01075945501618092	-0.0058890062847433726		0.028518687922503737
2014-06-10 08:42:36.400	436.516	1.9547669902912617		3.5529511111110423		0.008309163322545388	-0.005696501285150796		0.05129193572203256
2014-06-10 08:42:36.500	436.182	1.9578834951456312		3.219318888888836		0.011421978425026902	-0.006328152872001509		0.12403403378426195
2014-06-10 08:42:36.600	435.996	1.9605339805825244		3.0336866666666538		0.014068774110032269	-0.005797072453480318		0.0791332049284156
2014-06-10 08:42:36.700	436.01800000000014	1.9602427184466016		3.0560544444445554		0.013773822222221677	-0.004975531441004601		0.06613177753040929
2014-06-10 08:42:36.800	436.141	1.95495145631068		3.179422222222172		0.008478870334411859	-0.005074909696985216		0.1365487877475509
2014-06-10 08:42:36.900	436.444	1.9621650485436888		3.4827900000000227		0.015688772815533714	-0.004478829150654645		0.0862332360665343
2014-06-10 08:42:37.000	436.872	1.9624271844660195		3.9111577777777033		0.015947218985976175	-0.004490397162110135		0.02596907061030025
2014-06-10 08:42:37.100	436.829	1.9597281553398056		3.86852555555555		0.01324450010787448	-0.0038695095966861204		0.002926531978668749
2014-06-10 08:42:37.200	436.37800000000016	1.9599126213592235		3.4178933333334958		0.01342527637540458	0.003286836419640617		0.001466596963930736
2014-06-10 08:42:37.300	435.648	1.960485436893204		2.688261111111103		0.013994402157497364	0.004683406237165948		0.014181226609593738
2014-06-10 08:42:37.400	435.476	1.9663300970873785		2.5166288888888744		0.01983537259978396	0.004905198837500476		0.042545187355043285
2014-06-10 08:42:37.500	435.24	1.958446601941748		2.280996666666681		0.011948187702265356	0.0050510059499955075		0.12851204676886074
2014-06-10 08:42:37.600	434.88	1.959864077669903		1.9213644444444071		0.013361973678532868	0.005355818686028387		0.1749054051749864
2014-06-10 08:42:37.700	435.225	1.9642815533980584		2.266732222222231		0.017775759654800494	0.005317882718199696		0.16356958531500926
2014-06-10 08:42:37.800	434.705	1.957932038834952		1.747099999999989		0.011422555339805962	0.005226205542139446		0.16044683703978532
2014-06-10 08:42:37.900	435.064	1.9544660194174757		2.106467777777766		0.007952846170442562	0.005165339165836522		0.2447226135297671
2014-06-10 08:42:38.000	435.208	1.953941747572816		2.250835555555568		0.007424884573894674	0.005896327030462775		0.0721507633120018
2014-06-10 08:42:38.100	435.135	1.9558155339805827		2.178203333333329		0.009294981229773569	0.006867667554760694		0.02934553784535428
2014-06-10 08:42:38.200	435.244	1.957485436893204		2.287571111111106		0.010961194390507243	0.00946461231493722		0.024215688694689208
2014-06-10 08:42:38.300	434.958	1.9568932038834952		2.0019388888889007		0.010365271628910431	0.014104671946798241		0.02038898763975316
2014-06-10 08:42:38.400	435.019	1.9542912621359223		2.0633066666666764		0.007759640129449519	0.0163394794011801		0.014756351439223032
2014-06-10 08:42:38.500	434.999	1.953495145631068		2.0436744444444344		0.006959833872707488	-0.016025654907185927		0.012614908238194006
2014-06-10 08:42:38.600	435.121	1.9585048543689318		2.166042222222188		0.01196585285868368	-0.017530211885532155		0.012016502472751022
2014-06-10 08:42:38.700	434.778	1.9572233009708733		1.8234100000000242		0.0106806097087373	-0.016813894769753836		0.010030051935054787
2014-06-10 08:42:38.800	434.773	1.9563203883495144		1.8187777777777685		0.009774007335490387	-0.016153996257461837		0.10123030254441524
2014-06-10 08:42:38.900	434.63300000000015	1.9664271844660195		1.6791455555556922		0.019877113700107696	-0.016847254465714348		0.09235203005340492
2014-06-10 08:42:39.000	434.862	1.9585048543689318		1.9085133333333035		0.011951093851132466	-0.016291265361520594		0.10295848977094836
2014-06-10 08:42:39.100	434.81800000000015	1.9590194174757285		1.864881111111231		0.012461967206041093	-0.013969746292865928		0.013133706120931987
2014-06-10 08:42:39.200	434.765	1.957368932038835		1.81224888888886		0.010807792017259787	-0.013067316542513582		0.03462229773893171
2014-06-10 08:42:39.300	434.72	1.955504854368932		1.7676166666666973		0.008940024595468945	-0.014790432426038868		0.055070636678419424
2014-06-10 08:42:39.400	434.69800000000015	1.954029126213592		1.7459844444445594		0.0074606066882407784	-0.014320148249176925		0.06563427746951668
2014-06-10 08:42:39.500	434.82800000000015	1.9533786407766989		1.8763522222223517		0.0068064314994602535	-0.014885607448051013		0.07539426816536153
2014-06-10 08:42:39.600	435.099	1.9570679611650483		2.1477199999999925		0.010492062135921907	-0.014271001242584054		0.013035144436431471
2014-06-10 08:42:39.700	434.95300000000015	1.9600679611650489		2.0020877777778883		0.013488372384034664	-0.015456208753755972		0.007936067524361249
2014-06-10 08:42:39.800	434.941	1.9583009708737864		1.9904555555555132		0.011717692340884378	-0.014424815730386769		0.00400947129000579
2014-06-10 08:42:39.900	434.66900000000015	1.959640776699029		1.7188233333334892		0.013053808414239088	-0.014004071457160705		0.0041288272268961215
2014-06-10 08:42:40.000	434.357	1.9553398058252425		1.4071911111110469		0.008749147788564837	0.00949994989436155		0.0013939660092959192
2014-06-10 08:42:40.100	434.345	1.9604077669902908		1.3955588888888997		0.013813419201725408	0.012253828861597362		0.0037921109835293227
2014-06-10 08:42:40.200	434.672	1.9610291262135917		1.7229266666666376		0.01443108867313869	0.012593320392080248		0.006385704561133465
2014-06-10 08:42:40.300	434.476	1.959495145631068		1.527294444444408		0.012893418338727036	0.0126262673073975		0.009334004680418792
2014-06-10 08:42:40.400	434.515	1.9632718446601944		1.5666622222221918		0.016666427615965596	0.012572966424763308		0.013923332668679844
2014-06-10 08:42:40.500	435.014	1.9621165048543687		2.066030000000012		0.015507398058252075	0.011188342934610315		0.01172719265648677
2014-06-10 08:42:40.600	434.855	1.9615728155339809		1.90739777777776		0.014960018985976431	0.00914016538499345		0.03249619037146605
2014-06-10 08:42:40.700	434.881	1.9606893203883493		1.9337655555555104		0.014072834088457055	0.009572361657016764		0.12845318438448766
2014-06-10 08:42:40.800	434.9	1.9586310679611647		1.9531333333333123		0.012010891909384648	0.010147172584001829		0.14110258909699508
2014-06-10 08:42:40.900	434.874	1.9609999999999999		1.9275011111110985		0.014376134196332213	0.010360748182109714		0.1400377978126294
2014-06-10 08:42:41.000	434.831	1.9622815533980584		1.884868888888832		0.01565399784250276	0.011722146205574314		0.07598510422976809
2014-06-10 08:42:41.100	434.52	1.958		1.57423666666665		0.011368754692556715	0.010187990875083524		0.006274452193262814
2014-06-10 08:42:41.200	434.585	1.957912621359223		1.6396044444443874		0.011277686299891787	-0.013074502640148743		0.008156125840072083
2014-06-10 08:42:41.300	434.836	1.9624271844660195		1.8909722222222167		0.015788559654800416	-0.013134388668901173		0.0072288251811399125
2014-06-10 08:42:41.400	434.69	1.959135922330097		1.7453399999999988		0.012493607766990156	-0.015724332369442238		0.04975512371607365
2014-06-10 08:42:41.500	434.605	1.9610679611650483		1.6607077777777592		0.014421956850053654	-0.01549781920878124		0.043333465679501686
2014-06-10 08:42:41.600	434.68699999999984	1.9585048543689318		1.7430755555553787		0.011855160302049585	-0.017860787772810482		0.02561478597630597
2014-06-10 08:42:41.700	434.64	1.9583786407766988		1.6964433333333204		0.011725256957928254	-0.015304024904369376		0.008742025138907249
2014-06-10 08:42:41.800	434.459	1.9621650485436888		1.5158111111110768		0.015507974973030912	0.0018734401212321691		3.0104060633463506e-05
2014-06-10 08:42:41.900	434.576	1.9650679611650488		1.6331788888888354		0.01840719784250266	-0.0005492584217868026		3.2016532546220862e-06
2014-06-10 08:42:42.000	434.54400000000015	1.9614174757281555		1.6015466666668203		0.014753022653721581	-0.011274916221466999		0.009657904429261056
2014-06-10 08:42:42.100	434.478	1.9661553398058251		1.5359144444444155		0.019487196979503185	-0.010275291867080238		0.004755690995040092
2014-06-10 08:42:42.200	434.7	1.9625728155339808		1.7582822222221919		0.015900982955771248	-0.011167534375342987		0.03432860435663785
2014-06-10 08:42:42.300	434.535	1.9669320388349518		1.593650000000025		0.02025651650485472	-0.01142657186178134		0.09527746345845613
2014-06-10 08:42:42.400	434.494	1.96252427184466		1.553017777777768		0.015845059762674918	-0.01165456799800525		0.09118578917665128
2014-06-10 08:42:42.500	434.839	1.965495145631068		1.8983855555555351		0.01881224379719515	-0.011755065381044195		0.1005303282118249
2014-06-10 08:42:42.600	435.091	1.962650485436893		2.1507533333333413		0.015963893851132394	-0.01153240411731212		0.1322647316777878
2014-06-10 08:42:42.700	435.18699999999984	1.9632233009708744		2.247121111110914		0.016533019633225617	-0.012183902048011609		0.2297710927854387
2014-06-10 08:42:42.800	435.13	1.9602815533980584		2.190488888888865		0.013587582308522084	-0.012564217394825144		0.2970515395121571
2014-06-10 08:42:42.900	435.147	1.9587281553398057		2.207856666666657		0.01203049449838156	-0.013519636954612236		0.3142380472864949
2014-06-10 08:42:43.000	435.08	1.962873786407767		2.14122444444439		0.016172435814455044	-0.013486058538063448		0.26041782451807394
2014-06-10 08:42:43.100	434.91	1.9577184466019413		1.9715922222222275		0.01101340625674152	-0.014181947687716356		0.2278374876925213
2014-06-10 08:42:43.200	434.98900000000015	1.9570291262135924		2.0509600000001456		0.010320396116504815	-0.014227731147538432		0.057598621933367386
2014-06-10 08:42:43.300	434.751	1.9590873786407768		1.8133277777777157		0.012374958791801394	-0.013833663618848007		0.044848116784730566
2014-06-10 08:42:43.400	434.774	1.958893203883495		1.8366955555555364		0.012177094282631806	0.012543235488251831		0.009630820327271266
2014-06-10 08:42:43.500	435.146	1.9591262135922327		2.2090633333332903		0.012406414239482187	0.01336162531325899		0.057384657818029976
2014-06-10 08:42:43.600	435.172	1.9547961165048544		2.2354311111110405		0.008072627400215637	0.009448683272929435		0.10502239805188623
2014-06-10 08:42:43.700	435.005	1.956941747572816		2.068798888888864		0.01021456871628912	0.008401746950067167		0.05655288522021201
2014-06-10 08:42:43.800	434.964	1.958485436893204		2.0281666666666642		0.011754568284789713	0.007441160825391696		0.01041416309638622
2014-06-10 08:42:43.900	434.776	1.9596893203883488		1.8405344444444156		0.012954762028046574	0.002947822014745041		0.0002560974007857696
2014-06-10 08:42:44.000	434.696	1.95842718446602		1.7609022222221709		0.011688936353829726	0.0040849495505894924		0.00047637719164709354
2014-06-10 08:42:44.100	434.589	1.956019417475728		1.6542699999999968		0.009277479611650373	-0.006305253576165216		0.0029841964027745816
2014-06-10 08:42:44.200	434.646	1.9605339805825244		1.7116377777776959		0.01378835296655878	0.007155663819328661		0.08199471554156684
2014-06-10 08:42:44.300	434.576	1.9553300970873788		1.6420055555554995		0.008580779719525422	0.0067934426488723		0.042889803613506035
2014-06-10 08:42:44.400	434.736	1.9591067961165047		1.8023733333333207		0.012353788996763536	0.006800639897791902		0.02223105846088904
2014-06-10 08:42:44.500	434.306	1.9581650485436888		1.372741111111054		0.011408351672060224	0.006611800729766601		0.013665439929123623
2014-06-10 08:42:44.600	434.5	1.9593203883495145		1.5671088888888676		0.012560001725997694	0.006428897001018886		0.0036121334885817038
2014-06-10 08:42:44.700	434.715	1.9585048543689318		1.7824766666666392		0.011740777993527464	0.007213869482472901		0.07108936045054863
2014-06-10 08:42:44.800	434.935	1.9569999999999999		2.0028444444444062		0.010232233872707663	0.007836598828093722		0.10689226386309522
2014-06-10 08:42:44.900	434.946	1.959766990291262		2.01421222222217		0.012995534412081787	0.008818442716185494		0.09469420615788124
2014-06-10 08:42:45.000	434.524	1.9553009708737863		1.5925799999999979		0.008525825242718055	0.008802759018351675		0.07434664690683815
2014-06-10 08:42:45.100	434.06	1.9531747572815537		1.1289477777777392		0.006395921898597612	0.00905984865020872		0.07594527095044944
2014-06-10 08:42:45.200	434.20300000000015	1.959446601941748		1.2723155555556789		0.01266407680690418	0.00862012763689617		0.08951431288680832
2014-06-10 08:42:45.300	434.452	1.9600679611650489		1.5216833333333284		0.013281746278317241	0.00819885287681867		0.09421215047464493
2014-06-10 08:42:45.400	434.394	1.9588252427184467		1.4640511111110754		0.012035338079827262	0.008518351595675629		0.04692217439869339
2014-06-10 08:42:45.500	434.546	1.9588155339805824		1.6164188888888589		0.012021939590075135	0.008660406537008883		0.04655348775568231
2014-06-10 08:42:45.600	434.315	1.9576019417475727		1.385786666666661		0.01080465760517768	0.009478196037223179		0.030113286176235324
2014-06-10 08:42:45.700	434.523	1.95973786407767		1.5941544444444276		0.012936890183387062	0.009452889809481134		0.033560067781279096
2014-06-10 08:42:45.800	434.49800000000016	1.9607281553398055		1.5695222222223606		0.013923491693635048	0.010567593065200793		0.007108506541667208
2014-06-10 08:42:45.900	434.702	1.9581262135922328		1.7738899999999944		0.011317860194174356	0.0004993942302118358		2.6523871601627326e-06
2014-06-10 08:42:46.000	434.581	1.9598834951456308		1.6532577777776964		0.013071451995684493	-0.0041839514172006586		0.00015939598610274091
2014-06-10 08:42:46.100	434.707	1.958621359223301		1.7796255555555265		0.011805626321466978	0.010248306416976868		0.002040353318935146
2014-06-10 08:42:46.200	434.78	1.959553398058252		1.8529933333333017		0.01273397540453014	-0.0135756707527815		0.02612076004484457
2014-06-10 08:42:46.300	434.715	1.9543300970873787		1.788361111111044		0.007506984681769024	-0.015028019343977494		0.006373703872653021
2014-06-10 08:42:46.400	434.655	1.9596213592233007		1.7287288888888384		0.012794557065803236	-0.014558309770529038		0.0021189464411541397
2014-06-10 08:42:46.500	434.655	1.9551650485436889		1.729096666666635		0.008334556634303603	-0.016398433806379027		0.0022033923767021788
2014-06-10 08:42:46.600	434.598	1.9574368932038841		1.6724644444444152		0.010602711542610832	0.00036135699686238806		5.521811388809708e-07
2014-06-10 08:42:46.700	434.701	1.9527378640776696		1.7758322222221636		0.005899992664508691	0.017887336909306932		0.008596797543820091
2014-06-10 08:42:46.800	434.84	1.953766990291262		1.9151999999999705		0.0069254291262133005	0.016338385207737022		0.08674430953542088
2014-06-10 08:42:46.900	434.36300000000006	1.953514563106796		1.4385677777777914		0.006669312189859332	0.015403351671021515		0.1000322014231213
2014-06-10 08:42:47.000	434.204	1.9553786407766989		1.2799355555555394		0.008529700107874572	0.015332857984714825		0.08208663078376857
2014-06-10 08:42:47.100	434.426	1.9565825242718449		1.5023033333333158		0.009729893851132765	0.013990415344660298		0.06794707284560042
2014-06-10 08:42:47.200	434.541	1.9538932038834949		1.6176711111110649		0.007036883710894949	0.014198564095452872		0.035608901828934884
2014-06-10 08:42:47.300	434.57800000000015	1.9505631067961164		1.6550388888890095		0.0037030968716287305	0.015163880793010984		0.006268768338648009
2014-06-10 08:42:47.400	434.647	1.9507766990291264		1.7244066666666529		0.003912999352750912	0.01518818353043364		0.012228908493473049
2014-06-10 08:42:47.500	434.37800000000016	1.954349514563107		1.4557744444445575		0.007482125134843588	0.01172573090245325		0.013585149857926977
2014-06-10 08:42:47.600	434.246	1.954446601941748		1.3241422222221786		0.007575522761596566	0.009989332816874422		0.026164905552752884
2014-06-10 08:42:47.700	434.108	1.9500776699029123		1.1865099999999984		0.0032029009708733898	0.0015589443265214774		4.725093424078509e-05
2014-06-10 08:42:47.800	434.62699999999984	1.952349514563107		1.705877777777573		0.0054710558791801756	-0.008805077691882773		0.007827116579400406
2014-06-10 08:42:47.900	434.531	1.9530582524271844		1.6102455555555366		0.006176103991369919	-0.008427767998128633		0.04841891887118984
2014-06-10 08:42:48.000	434.69800000000015	1.9527184466019416		1.7776133333334767		0.005832608414239271	-0.006615286177607047		0.01193150383286002
2014-06-10 08:42:48.100	434.565	1.9498446601941748		1.6449811111110648		0.0029551322545846577	-0.005240223817561242		0.003487019249067959
2014-06-10 08:42:48.200	434.491	1.9463203883495148		1.5713488888888492		-0.0005728293419631214	-0.0054315381293048035		0.031685144163405544
2014-06-10 08:42:48.300	434.215	1.951281553398058		1.295716666666635		0.0043846459546923455	-0.005585186884103229		0.053411143054707816
2014-06-10 08:42:48.400	433.992	1.950631067961165		1.0730844444443621		0.003730470765911153	-0.005657814849677371		0.03857280734538464
2014-06-10 08:42:48.500	433.82199999999995	1.9505631067961164		0.9034522222221996		0.0036588198489748702	-0.005909549195872982		0.02613718537569025
2014-06-10 08:42:48.600	434.038	1.955456310679612		1.1198200000000045		0.008548333980582523	-0.00606330892313593		0.0450012027367584
2014-06-10 08:42:48.700	433.957	1.9553009708737863		1.0391877777777268		0.008389304422869115	-0.006044630261554475		0.05721859625954635
2014-06-10 08:42:48.800	433.61800000000005	1.9545728155339803		0.7005555555555816		0.0076574593311753425	-0.0061670186548464295		0.07711671131581899
2014-06-10 08:42:48.900	433.25300000000016	1.9513106796116504		0.3359233333334828		0.0043916336569576045	-0.006563129986267342		0.10006830451474252
2014-06-10 08:42:49.000	433.423	1.951456310679612		0.506291111111068		0.004533574973031085	-0.006749852870299514		0.1033573583273546
2014-06-10 08:42:49.100	433.764	1.9552038834951453		0.8476588888888728		0.008277458036677121	-0.007656992281791945		0.11915755414642823
2014-06-10 08:42:49.200	434.00199999999984	1.95447572815534		1.0860266666664984		0.007545612944983794	-0.008201589906541282		0.0599633816628968
2014-06-10 08:42:49.300	434.26	1.9528640776699029		1.34439444444439		0.00593027270765889	0.006359489839036999		0.02790031325370993
2014-06-10 08:42:49.400	434.059	1.9541165048543687		1.1437622222222217		0.007179010140237362	0.006346868643665214		0.03745857933221232
2014-06-10 08:42:49.500	433.93800000000016	1.9551067961165047		1.0231300000001509		0.008165611650485127	0.0059979057872277895		0.05595492207415114
2014-06-10 08:42:49.600	434.0	1.9540388349514561		1.0854977777777322		0.007093960733548509	0.0045811994234512005		0.059467582675256224
2014-06-10 08:42:49.700	433.784	1.9564174757281552		0.8698655555555206		0.009468911758359956	0.004436891751654273		0.021956705851008604
2014-06-10 08:42:49.800	433.635	1.9554660194174758		0.7212333333333163		0.008513765695792984	-0.004944670212854025		0.01792689988316925
2014-06-10 08:42:49.900	433.583	1.952747572815534		0.669601111111092		0.005791629341963311	-0.007622579231418112		0.06293525286584288
2014-06-10 08:42:50.000	433.81	1.9521844660194168		0.8969688888888641		0.005224832793958134	-0.008245300385153571		0.14420267611609922
2014-06-10 08:42:50.100	433.686	1.9531747572815537		0.773336666666637		0.0062114343042072315	-0.007954579648615715		0.23397499899000765
2014-06-10 08:42:50.200	433.282	1.9527281553398057		0.3697044444444373		0.005761142610571479	-0.008232005578374049		0.2232775752238292
2014-06-10 08:42:50.300	433.38800000000015	1.95547572815534		0.4760722222223421		0.008505025674217848	-0.008497408859249333		0.21941721935274272
2014-06-10 08:42:50.400	433.504	1.9556699029126208		0.5924400000000105		0.00869551067961094	-0.009552840050218177		0.1819959632889658
2014-06-10 08:42:50.500	433.001	1.954349514563107		0.08980777777776439		0.0073714325782092685	-0.01143233772870952		0.13184828211867014
2014-06-10 08:42:50.600	433.26300000000015	1.9550485436893204		0.35217555555567515		0.008066771952534912	-0.011761414886559808		0.14051813468715932
2014-06-10 08:42:50.700	433.037	1.958388349514563		0.12654333333330214		0.011402888025889846	-0.013562295102632002		0.1248795654745092
2014-06-10 08:42:50.800	433.266	1.9635728155339804		0.35591111111108376		0.016583664293419398	-0.01367385186046431		0.13981102421127026
2014-06-10 08:42:50.900	433.334	1.960650485436893		0.424278888888864		0.013657644444444285	-0.016057149618037347		0.057503966717066986
2014-06-10 08:42:51.000	433.158	1.9590776699029129		0.2486466666666729		0.012081139158576226	-0.01641328002571074		0.03070458853893368
2014-06-10 08:42:51.100	433.56199999999984	1.9586990291262127		0.6530144444442953		0.011698808629988731	-0.01911150919659361		0.009380212290205723
2014-06-10 08:42:51.200	433.406	1.956485436893204		0.4973822222221997		0.009481526645091831	0.0168600063170972		0.001545477504232231
2014-06-10 08:42:51.300	433.379	1.95847572815534		0.4707500000000096		0.01146812815533993	0.01564747316019156		0.0014905171420671551
2014-06-10 08:42:51.400	433.483	1.9620679611650484		0.5751177777777912		0.015056671413160585	0.019706380693247517		0.0073566561401824816
2014-06-10 08:42:51.500	433.046	1.958495145631068		0.1384855555555191		0.011480166127292302	0.02141262158782237		0.06714232646818698
2014-06-10 08:42:51.600	433.232	1.960543689320388		0.3248533333332944		0.013525020064724558	0.01937061260998737		0.019563459100551024
2014-06-10 08:42:51.700	432.971	1.958417475728156		0.06422111111112372		0.011395116720604115	0.016691671331332387		0.05034131581257882
2014-06-10 08:42:51.800	433.478	1.9653203883495145		0.5715888888888685		0.018294339590075204	0.017426516684761282		0.023213774427188468
2014-06-10 08:42:51.900	433.31699999999995	1.962504854368932		0.41095666666666375		0.015475115857604747	0.016656117982872275		0.02354923014333387
2014-06-10 08:42:52.000	433.092	1.9665339805825242		0.18632444444443766		0.019500552319309028	0.015711226541612354		0.024192481275452968
2014-06-10 08:42:52.100	433.212	1.965553398058252		0.30669222222218195		0.018516280043149317	-0.00010586823756455544		8.23066445461651e-08
2014-06-10 08:42:52.200	433.23800000000006	1.9633495145631068		0.3330600000000459		0.01630870679611629	0.013654306518678105		0.019493899716355186
2014-06-10 08:42:52.300	433.254	1.9621941747572813		0.3494277777778052		0.01514967723840299	0.012208366420905784		0.07101661480896294
2014-06-10 08:42:52.400	433.398	1.966436893203884		0.4937955555555504		0.01938870593311792	0.011479932248712759		0.11978174363498237
2014-06-10 08:42:52.500	433.545	1.9620291262135925		0.6411633333333384		0.014977249190938569	0.011794180315923044		0.1495999590150769
2014-06-10 08:42:52.600	433.598	1.9651165048543688		0.6945311111111323		0.01806093807982712	0.011952831977608007		0.02117968295662093
2014-06-10 08:42:52.700	433.321	1.9642330097087377		0.4178988888888284		0.017173753182308182	-0.011379119815250107		0.03045766626914298
2014-06-10 08:42:52.800	433.092	1.9620970873786407		0.18926666666664005		0.015034141100323415	-0.010067593646392179		0.13691944091359118
2014-06-10 08:42:52.900	433.029	1.9617475728155336		0.1266344444444485		0.014680936785328447	-0.009534207575072092		0.2959820429115065
2014-06-10 08:42:53.000	432.94199999999995	1.965922330097088		0.04000222222219918		0.018852004314994675	-0.008107644875151164		0.3603308682070335
2014-06-10 08:42:53.100	432.842	1.961019417475728		-0.05963000000002694		0.013945401941747315	-0.007755073614170103		0.4675147847425856
2014-06-10 08:42:53.200	433.119	1.9616116504854368		0.21773777777781333		0.0145339451995683	-0.007869536700524675		0.5465605161252497
2014-06-10 08:42:53.300	433.301	1.9617281553398056		0.40010555555551264		0.014646760302049255	-0.007211239530325923		0.5185390302777533
2014-06-10 08:42:53.400	433.36300000000006	1.963495145631068		0.4624733333333779		0.016410060841423938	-0.006967350578864646		0.5734068568605726
2014-06-10 08:42:53.500	433.483	1.9576990291262133		0.5828411111111222		0.010610254584681568	-0.006090801027796208		0.6398909493244014
2014-06-10 08:42:53.600	433.845	1.9565825242718449		0.9452088888888852		0.009490059978425114	-0.00574455558882486		0.6501052292913327
2014-06-10 08:42:53.700	433.856	1.9602427184466016		0.9565766666666492		0.013146564401294024	-0.00513413975196749		0.6809045781995057
2014-06-10 08:42:53.800	434.001	1.9568737864077668		1.1019444444444275		0.009773942610571408	-0.004715263238672444		0.6836629720542473
2014-06-10 08:42:53.900	434.346	1.9580873786407769		1.4473122222221946		0.0109838450916937	-0.004693487971739066		0.6815125858227259
2014-06-10 08:42:54.000	434.369	1.954514563106796		1.4706800000000158		0.007407339805824975	-0.004723105841504522		0.6707747202063887
2014-06-10 08:42:54.100	434.311	1.9533009708737856		1.4130477777777628		0.006190057820927075	-0.004214320062052975		0.6300920351139051
2014-06-10 08:42:54.200	434.473	1.958446601941748		1.5754155555555371		0.011331999137001114	-0.004496141938759806		0.5608303501310746
2014-06-10 08:42:54.300	434.68800000000016	1.95447572815534		1.7907833333334793		0.0073574355987056075	-0.004609302894812434		0.303595795388384
2014-06-10 08:42:54.400	434.93300000000005	1.9546796116504856		2.0361511111111668		0.0075576293419634686	-0.004313793251877507		0.12872631376295135
2014-06-10 08:42:54.500	434.85	1.9558252427184464		1.95351888888888		0.008699570658036393	0.00362013396080776		0.004704650774154333
2014-06-10 08:42:54.600	434.833	1.9571553398058248		1.9368866666666804		0.010025977993527002	0.004608909592812204		0.05858225402450409
2014-06-10 08:42:54.700	434.939	1.9560291262135925		2.043254444444472		0.008896074649406893	0.0044743343588667965		0.03209617996832949
2014-06-10 08:42:54.800	434.866	1.95495145631068		1.9706222222221756		0.007814714994606177	0.003972537277595832		0.2010945092933388
2014-06-10 08:42:54.900	434.858	1.955495145631068		1.962989999999991		0.00835471456310688	0.004201721828773918		0.2714016282658812
2014-06-10 08:42:55.000	434.741	1.9558155339805827		1.8463577777777689		0.00867141316073372	0.004198655535558143		0.3813350194651233
2014-06-10 08:42:55.100	434.75199999999984	1.9581165048543687		1.8577255555553618		0.010968694282631695	0.00412625578891381		0.38139196664731306
2014-06-10 08:42:55.200	435.172	1.9603106796116505		2.278093333333288		0.01315917928802568	0.004018935387126173		0.1544023531713466
2014-06-10 08:42:55.300	435.505	1.9582427184466025		2.611461111111112		0.01108752837108984	0.0041419005264240315		0.22232690265324756
2014-06-10 08:42:55.400	435.402	1.960349514563107		2.5088288888888433		0.013190634735706476	0.00408054276920078		0.17603275193568446
2014-06-10 08:42:55.500	435.337	1.9606990291262136		2.4441966666666417		0.013536459546925395	0.003904159931433485		0.13396921050222566
2014-06-10 08:42:55.600	435.8	1.9562718446601937		2.9075644444444606		0.009105585329017618	0.00392613297536341		0.10811830464877616
2014-06-10 08:42:55.700	436.225	1.959		3.332932222222212		0.01183005091693623	0.0041886670887925975		0.06150624119811881
2014-06-10 08:42:55.800	435.725	1.9590582524271845		2.8333000000000084		0.011884613592232808	0.004258339710337667		0.03987462555773647
2014-06-10 08:42:55.900	435.906	1.9594271844660192		3.014667777777788		0.012249855879179705	0.003837988196355807		0.004524588243066119
2014-06-10 08:42:56.000	435.975	1.9598446601941748		3.0840355555555448		0.01266364185544755	-0.004035447193144717		0.011171678254694109
2014-06-10 08:42:56.100	435.95300000000015	1.9546213592233008		3.062403333333464		0.0074366511326857685	-0.004478564936328657		0.10299782927659104
2014-06-10 08:42:56.200	435.855	1.958349514563107		2.964771111111133		0.011161116720604049	-0.006719137497792599		0.12086394346105067
2014-06-10 08:42:56.300	435.547	1.9580873786407769		2.657138888888824		0.010895291046386202	-0.007580054057664397		0.0881333636153994
2014-06-10 08:42:56.400	435.641	1.9570970873786409		2.7515066666666144		0.009901310032362387	-0.009836101875075848		0.10342262868640406
2014-06-10 08:42:56.500	435.215	1.9573300970873784		2.3258744444444237		0.010130629989212105	-0.011003582248429455		0.15734354860198188
2014-06-10 08:42:56.600	435.05400000000014	1.9603592233009708		2.1652422222223318		0.013156066450916716	-0.011175303963253664		0.1499959413700908
2014-06-10 08:42:56.700	435.435	1.9567184466019416		2.546609999999987		0.009511599999999731	-0.011503753503567422		0.23028856476159926
2014-06-10 08:42:56.800	435.795	1.9569902912621362		2.906977777777797		0.009779754908306293	-0.012519899967850287		0.36192548025543214
2014-06-10 08:42:56.900	435.997	1.9567961165048544		3.1093455555554783		0.009581890399136928	-0.012036592675483088		0.3835618631943455
2014-06-10 08:42:57.000	435.809	1.9566116504854367		2.921713333333344		0.00939373462783144	-0.01176052096142936		0.44364528831858174
2014-06-10 08:42:57.100	435.73900000000015	1.9525339805825241		2.8520811111112607		0.005312374973030831	-0.010951198077114069		0.5236593112281557
2014-06-10 08:42:57.200	435.82	1.9537572815533981		2.9334488888888477		0.006531986192017003	-0.011091005782917971		0.4770805329425255
2014-06-10 08:42:57.300	435.9	1.9493592233009711		3.013816666666628		0.002130238187702416	-0.010708995620217307		0.518586453348858
2014-06-10 08:42:57.400	436.163	1.9490194174757285		3.2771844444444582		0.0017867426105719895	-0.011017022850527077		0.5089253730547667
2014-06-10 08:42:57.500	436.125	1.9520679611650484		3.239552222222187		0.004831596548004136	-0.010811713542010649		0.5033049953038197
2014-06-10 08:42:57.600	436.291	1.9493009708737865		3.4059199999999805		0.0020609165048544047	-0.011680838629989363		0.4882008339859871
2014-06-10 08:42:57.700	436.039	1.9492718446601944		3.154287777777768		0.0020281005393745217	-0.013507206697270652		0.31340501548971617
2014-06-10 08:42:57.800	436.13	1.9523203883495148		3.2456555555555155		0.005072954476807111	-0.014500073721719997		0.2443481139042471
2014-06-10 08:42:57.900	435.94	1.9515922330097089		3.0560233333333144		0.00434110938511334	-0.014045634112982514		0.202565393096151
2014-06-10 08:42:58.000	436.094	1.9552524271844656		3.2103911111111074		0.007997613807982473	-0.012587596753353804		0.2392147847120444
2014-06-10 08:42:58.100	435.98800000000006	1.9572233009708733		3.104758888888909		0.009964797842502373	-0.01273138356897616		0.2857890327732285
2014-06-10 08:42:58.200	435.93300000000005	1.953456310679612		3.0501266666666997		0.00619411779935275	-0.012633827051922343		0.2930031005393244
2014-06-10 08:42:58.300	435.589	1.9593009708737863		2.706494444444445		0.012035088241639569	-0.012410244867064128		0.32017714847797496
2014-06-10 08:42:58.400	435.57800000000015	1.9558349514563107		2.695862222222331		0.008565379072275947	-0.011799334652846879		0.29743532042433546
2014-06-10 08:42:58.500	435.634	1.9545631067961164		2.7522299999999973		0.007289844660193889	-0.011950878368809335		0.21155793058411915
2014-06-10 08:42:58.600	435.65	1.9521941747572813		2.7685977777777566		0.0049172228694709386	-0.010905177854018887		0.2370301845444821
2014-06-10 08:42:58.700	435.69699999999995	1.9525922330097083		2.815965555555522		0.005311591370010138	-0.009565139580544672		0.1052625496608308
2014-06-10 08:42:58.800	435.75800000000015	1.9513495145631068		2.877333333333468		0.004065183171520825	-0.008190683619557038		0.04813946196523762
2014-06-10 08:42:58.900	435.515	1.9536893203883496		2.6347011111110987		0.006401299244875869	-0.00823126355390545		0.052083606891021116
2014-06-10 08:42:59.000	435.621	1.9581165048543687		2.741068888888833		0.01082479395900715	-0.008614801559708398		0.12641037399777716
2014-06-10 08:42:59.100	435.684	1.9535242718446602		2.8044366666666747		0.006228871197410557	-0.008370709698654505		0.1844390069817743
2014-06-10 08:42:59.200	435.557	1.956		2.677804444444405		0.008700909600862783	-0.007857148815971415		0.29701314654247274
2014-06-10 08:42:59.300	435.672	1.9517572815533981		2.7931722222221538		0.0044545014023729115	-0.007397084519439623		0.31394645025901274
2014-06-10 08:42:59.400	435.75800000000015	1.9506893203883493		2.8795400000001337		0.003382850485436517	-0.006076791452449358		0.2541802167147861
2014-06-10 08:42:59.500	436.397	1.9508737864077668		3.5189077777777698		0.003563626752966176	-0.005786603921555543		0.2530761939770357
2014-06-10 08:42:59.600	436.452	1.95404854368932		3.5742755555555163		0.006734694282631626	-0.005908517097426045		0.24421596243404756
2014-06-10 08:42:59.700	436.36	1.954990291262136		3.4826433333333284		0.007672752103559999	-0.006123337357160798		0.26045520297403063
2014-06-10 08:42:59.800	436.13699999999994	1.95195145631068		3.260011111111112		0.004630227400215903	-0.006612191370457046		0.24581800117020855
2014-06-10 08:42:59.900	436.35900000000015	1.9480873786407769		3.482378888889002		0.0007624599784250562	-0.006867194436457306		0.2935331481075401
2014-06-10 08:43:00.000	436.361	1.9508834951456309		3.4847466666666382		0.00355488673139126	-0.007496237498674645		0.2940268147290411
2014-06-10 08:43:00.100	436.49300000000005	1.949009708737864		3.617114444444496		0.0016774105717365373	-0.0069271965783069345		0.1979995231175708
2014-06-10 08:43:00.200	436.547	1.9510776699029124		3.6714822222221537		0.0037416819848972156	-0.0072266226774520955		0.15985077004138262
2014-06-10 08:43:00.300	436.586	1.9527087378640773		3.7108499999999935		0.005369060194174269	-0.007283326975637883		0.017063217688150122
2014-06-10 08:43:00.400	436.62	1.950126213592233		3.7452177777777815		0.002782846170442221	-0.003192331741589937		0.00022217822617890255
2014-06-10 08:43:00.500	436.341	1.9498058252427184		3.4665855555555254		0.002458768069039774	0.011817645297774064		0.021564294574127847
2014-06-10 08:43:00.600	436.17900000000014	1.951145631067961		3.3049533333334584		0.0037948841423944843	0.01318349208912355		0.10228175570010294
2014-06-10 08:43:00.700	436.152	1.9487087378640773		3.2783211111110973		0.0013543011866230525	0.010800070802917387		0.09334525343511804
2014-06-10 08:43:00.800	436.456	1.9492038834951453		3.5826888888888107		0.0018457570658034766	0.007173647186916066		0.22404504085955146
2014-06-10 08:43:00.900	436.462	1.948941747572816		3.5890566666666364		0.0015799313915860758	0.00603344655679094		0.26573969675357834
2014-06-10 08:43:01.000	436.48400000000015	1.9478640776699028		3.6114244444445935		0.0004985717367851361	0.0053055923859674		0.1844129091525973
2014-06-10 08:43:01.100	436.565	1.949766990291262		3.692792222222181		0.0023977946062565536	0.0052110415803928115		0.2348525820698067
2014-06-10 08:43:01.200	436.277	1.9505825242718449		3.4051599999999667		0.0032096388349516225	0.005074264111374728		0.11784190868275896
2014-06-10 08:43:01.300	436.111	1.9495825242718443		3.2395277777777665		0.0022059490830632637	0.0048359460311529		0.0943147273922152
2014-06-10 08:43:01.400	436.07800000000015	1.947446601941748		3.2068955555556613		6.633700107916418e-05	0.004131155662560766		0.05275009327344805
2014-06-10 08:43:01.500	436.06300000000016	1.944495145631068		3.192263333333472		-0.0028888090614886948	0.0038479698963825994		0.02081756808548571
2014-06-10 08:43:01.600	435.925	1.9489320388349518		3.0546311111111213		0.0015443943905075752	0.003526531927697829		0.013596353495375043
2014-06-10 08:43:01.700	435.541	1.9465631067961164		2.6709988888888456		-0.0008282274002160418	0.003002572410422627		0.020761145165792173
2014-06-10 08:43:01.800	435.65	1.9487087378640773		2.7803666666666227		0.0013137139158569955	0.0030422091443826874		0.1078111724377772
2014-06-10 08:43:01.900	435.541	1.949941747572816		2.6717344444444397		0.0025430338727074893	0.0027693804604580264		0.10301814101388404
2014-06-10 08:43:02.000	435.68	1.946446601941748		2.8111022222221886		-0.0009558015102479887	0.0025636213804335287		0.060601871026493524
2014-06-10 08:43:02.100	435.516	1.9513106796116504		2.6474699999999416		0.003904586407766697	0.00270884137021713		0.13230381470899374
2014-06-10 08:43:02.200	435.561	1.9485339805825244		2.692837777777754		0.0011241976267528653	0.0027785464942068467		0.10034458901502914
2014-06-10 08:43:02.300	435.332	1.947980582524272		2.4642055555555094		0.0005671098166126765	0.0027775286708688644		0.06568234105673637
2014-06-10 08:43:02.400	435.149	1.949029126213592		2.281573333333313		0.0016119637540445984	0.002775766372379506		0.04080295451056408
2014-06-10 08:43:02.500	435.098	1.94852427184466		2.2309411111111217		0.0011034196332251334	0.003204673288955681		0.08199793860495001
2014-06-10 08:43:02.600	434.80400000000014	1.9473495145631068		1.9373088888889924		-7.502740021592125e-05	0.0034204752290341147		0.1824727217691384
2014-06-10 08:43:02.700	434.588	1.944922330097088		1.7216766666666672		-0.0025059016181228078	0.003680175267866861		0.16571710679180102
2014-06-10 08:43:02.800	434.333	1.9474271844660203		1.4670444444444684		-4.737001078281011e-06	0.003859012319981811		0.2220665972849252
2014-06-10 08:43:02.900	434.19300000000015	1.948621359223301		1.3274122222223357		0.0011857480043149238	0.00415527808097842		0.25797197413721545
2014-06-10 08:43:03.000	434.39	1.945446601941748		1.5247799999999645		-0.0019926990291259106	0.004186838466339282		0.24032465160639985
2014-06-10 08:43:03.100	434.582	1.9474271844660203		1.7171477777777682		-1.580625674169056e-05	0.004503395726984261		0.3603730776025183
2014-06-10 08:43:03.200	434.705	1.946252427184466		1.8405155555554984		-0.0011942532901836336	0.004257584718541826		0.22148581280742585
2014-06-10 08:43:03.300	434.595	1.9470679611650483		1.7308833333333382		-0.00038240906148900855	0.004696226762796111		0.22142321017909844
2014-06-10 08:43:03.400	434.575	1.9442330097087377		1.7112511111110962		-0.003221050269687442	0.004982624967916646		0.3256654834611374
2014-06-10 08:43:03.500	434.70300000000015	1.950446601941748		1.8396188888889924		0.0029888522114349674	0.0041208975369421315		0.20768148883481716
2014-06-10 08:43:03.600	434.783	1.9470679611650483		1.9199866666666596		-0.0003934783171524181	0.003736858501841068		0.19082898537461132
2014-06-10 08:43:03.700	435.081	1.9493689320388348		2.218354444444401		0.0019038028047462239	0.003926343093275243		0.3620601135577372
2014-06-10 08:43:03.800	435.464	1.950533980582524		2.601722222222179		0.003065161596547794	0.003452045335086233		0.29017891969087073
2014-06-10 08:43:03.900	435.367	1.9494660194174758		2.5050899999999388		0.001993510679611843	0.0034407094999028783		0.2298246280226509
2014-06-10 08:43:04.000	435.04	1.9469902912621362		2.178457777777794		-0.00048590722761598926	0.0035647485975390408		0.2991205810625387
2014-06-10 08:43:04.100	435.285	1.9465436893203882		2.4238255555555384		-0.0009361989212517409	0.0035222476075512624		0.2637903433572618
2014-06-10 08:43:04.200	435.005	1.9493495145631063		2.1441933333333054		0.001865936569578785	0.0036656847107845226		0.2780674206352478
2014-06-10 08:43:04.300	435.522	1.9513883495145632		2.6615611111110984		0.003901081769147829	0.004064024586943857		0.23889560641338184
2014-06-10 08:43:04.400	436.00800000000015	1.9477669902912624		3.1479288888889982		0.00027603279395926883	0.0049574481208931615		0.20823978328631934
2014-06-10 08:43:04.500	435.857	1.9484077669902915		2.997296666666614		0.0009131197411005321	0.005620659490707863		0.14668798442524608
2014-06-10 08:43:04.600	436.305	1.9538252427184464		3.4456644444444464		0.0063269057173676035	0.006280218049137075		0.2080325072490819
2014-06-10 08:43:04.700	436.181	1.9484077669902915		3.3220322222221625		0.0009057402373249256	0.006972677089046398		0.15983782798121812
2014-06-10 08:43:04.800	435.986	1.9473786407766989		3.127399999999966		-0.00012707572815551238	0.007610764663625112		0.15430224619575164
2014-06-10 08:43:04.900	436.077	1.949864077669903		3.2187677777777712		0.0023546714131608137	0.007811047544157742		0.17100011829459447
2014-06-10 08:43:05.000	436.031	1.9500776699029123		3.1731355555555183		0.0025645738942821072	0.008050422407724083		0.17150267012558176
2014-06-10 08:43:05.100	435.98	1.9508252427184465		3.1225033333333267		0.003308456957928474	0.008901071608485472		0.0810808862556333
2014-06-10 08:43:05.200	435.771	1.953446601941748		2.913871111111064		0.00592612642934176	0.009240608248228992		0.014576276773695506
2014-06-10 08:43:05.300	435.856	1.9554660194174758		2.99923888888884		0.007941854153182382	-0.014412043616939806		0.004738193846714568
2014-06-10 08:43:05.400	436.08	1.9566310679611647		3.2236066666666265		0.009103212944983284	-0.01831606268874944		0.006280135803533147
2014-06-10 08:43:05.500	435.995	1.9526990291262136		3.1389744444444436		0.005167484358144403	-0.016505142395820755		0.013114109510979691
2014-06-10 08:43:05.600	435.889	1.953009708737864		3.0333422222221884		0.005474474217906922	-0.015338711342371076		0.0694042028410005
2014-06-10 08:43:05.700	435.80400000000014	1.952611650485437		2.9487100000001187		0.005072726213592116	-0.015265773306101866		0.22812544867129664
2014-06-10 08:43:05.800	436.027	1.9530970873786409		3.1720777777777585		0.005554473354908218	-0.010672283455205584		0.11552747890679448
2014-06-10 08:43:05.900	436.089	1.9527281553398057		3.23444555555551		0.005181851564185269	-0.007643764344447019		0.06580254002177628
2014-06-10 08:43:06.000	436.066	1.9501165048543687		3.2118133333332817		0.002566511326860921	-0.006392475981415145		0.06792041939826786
2014-06-10 08:43:06.100	435.895	1.9528640776699029		3.0411811111110865		0.005310394390506845	-0.00523175577196514		0.051547329135105374
2014-06-10 08:43:06.200	435.925	1.954126213592233		3.0715488888888562		0.006568840560949196	-0.004565989624843855		0.0849811807876732
2014-06-10 08:43:06.300	435.802	1.950747572815534		2.9489166666666047		0.003186510032362477	-0.00443284992663459		0.07487607000975885
2014-06-10 08:43:06.400	435.73400000000015	1.9534174757281555		2.8812844444445886		0.005852723193096043	-0.004263208752128315		0.1070576349514844
2014-06-10 08:43:06.500	435.727	1.9547961165048544		2.8746522222221533		0.007227674217907155	-0.004280000669806432		0.23026400573254954
2014-06-10 08:43:06.600	435.542	1.9551067961165047		2.6900199999999472		0.007534664077669674	-0.004346654332791571		0.08444889096934781
2014-06-10 08:43:06.700	435.24	1.9536019417475727		2.38838777777778		0.006026119956849874	-0.004039549466823864		0.2072730950740051
2014-06-10 08:43:06.800	435.305	1.9525436893203882		2.4537555555555173		0.0049641777777773574	-0.003124276723480044		0.13719233667984473
2014-06-10 08:43:06.900	435.211	1.9546407766990288		2.36012333333332		0.007057575404530336	-0.003001995545509035		0.2330379520201544
2014-06-10 08:43:07.000	435.12	1.9540970873786407		2.269491111111108		0.006510196332254471	-0.002711794704894738		0.2164495185515488
2014-06-10 08:43:07.100	435.00800000000015	1.9555728155339809		2.157858888888996		0.007982234735706806	-0.002330155335877835		0.18402353604516605
2014-06-10 08:43:07.200	435.31300000000016	1.9533592233009711		2.463226666666799		0.005764952750809238	-0.002303866830670731		0.13832244866657434
2014-06-10 08:43:07.300	435.514	1.9539611650485438		2.6645944444444467		0.006363204746494322	-0.002331993500731776		0.15404507565000855
2014-06-10 08:43:07.400	435.71	1.9561844660194176		2.8609622222221565		0.008582815965480162	-0.00225586663365929		0.20041367386452946
2014-06-10 08:43:07.500	436.17900000000014	1.955893203883495		3.3303300000001173		0.008287864077669793	-0.002370133894839159		0.18945818418749766
2014-06-10 08:43:07.600	436.69699999999995	1.9503689320388349		3.848697777777773		0.00275990248112179	-0.0024079232103653807		0.1654408009648669
2014-06-10 08:43:07.700	437.201	1.9533495145631068		4.3530655555554745		0.0057367952535059	-0.002382632475259085		0.15245991705657516
2014-06-10 08:43:07.800	437.045	1.950398058252428		4.197433333333322		0.0027816491909389285	-0.0025465941308462194		0.10963636675468708
2014-06-10 08:43:07.900	437.12300000000016	1.9527766990291255		4.275801111111264		0.005156600215749263	-0.0027023377871909673		0.1064629906182466
2014-06-10 08:43:08.000	436.931	1.954126213592233		4.084168888888827		0.006502425026968739	-0.002779847442961889		0.07973352190076577
2014-06-10 08:43:08.100	436.62300000000016	1.9551165048543688		3.7765366666667997		0.007489026537216725	-0.003363479140721894		0.04287741344463231
2014-06-10 08:43:08.200	436.45	1.952		3.603904444444424		0.00436883193096005	-0.003109881329448558		0.0025428699582665235
2014-06-10 08:43:08.300	436.206	1.9515533980582525		3.3602722222221364		0.0039185402373247405	-0.00041468183694741065		1.751278009113219e-05
2014-06-10 08:43:08.400	436.04900000000015	1.9513592233009711		3.203640000000121		0.003720675728155376	0.0039878913932621055		0.005827323292729582
2014-06-10 08:43:08.500	435.895	1.9516601941747567		3.0500077777777506		0.00401795685005335	0.004297388530539638		0.07450708293922227
2014-06-10 08:43:08.600	435.825	1.9543009708737864		2.9803755555554967		0.006655043797195059	0.003962787566414097		0.1527253343121537
2014-06-10 08:43:08.700	435.61300000000006	1.9509999999999998		2.768743333333361		0.003350383171520921	0.003897886972501428		0.15452353816370953
2014-06-10 08:43:08.800	435.805	1.9510970873786408		2.9611111111111086		0.003443780798273899	0.004198843228352072		0.10626920851941916
2014-06-10 08:43:08.900	435.983	1.9524077669902915		3.1394788888888456		0.004750770658036752	0.004590309824822452		0.19440129848684085
2014-06-10 08:43:09.000	436.092	1.9484563106796118		3.2488466666666227		0.0007956245954694463	0.0056043120696472465		0.20574843420129296
2014-06-10 08:43:09.100	435.99300000000005	1.9502233009708736		3.1502144444444866		0.002558925134843237	0.006345602690100156		0.11706352740178175
2014-06-10 08:43:09.200	436.029	1.95178640776699		3.1865822222221714		0.00411834217907181	0.005472459393186881		0.010757958843848428
2014-06-10 08:43:09.300	436.116	1.9503592233009708		3.2739499999999566		0.002687467961164813	0.006301410265620492		0.00479164401304715
2014-06-10 08:43:09.400	435.995	1.9479029126213592		3.1533177777777723		0.00022746752966540384	-0.00569721139065821		0.0010998599525798493
2014-06-10 08:43:09.500	435.8	1.9485339805825244		2.9586855555555185		0.0008548457389427888	-0.008597544864565883		0.008586011041702975
2014-06-10 08:43:09.600	435.691	1.9522233009708736		2.8500533333332783		0.004540476375404222	-0.00828644455926092		0.03192472723981224
2014-06-10 08:43:09.700	435.778	1.9515533980582525		2.9374211111111213		0.0038668837108952743	-0.006968811940934147		0.03603397840056085
2014-06-10 08:43:09.800	435.663	1.950990291262136		2.8227888888888515		0.0033000871628912076	-0.007135925401322153		0.061597443283481136
2014-06-10 08:43:09.900	435.69199999999995	1.9499029126213592		2.8521566666666445		0.0022090187702263893	-0.006629814281750428		0.009467088158632744
2014-06-10 08:43:10.000	435.465	1.9500873786407769		2.6255244444444092		0.0023897950377562704	-0.005991388670200527		0.005207518789888648
2014-06-10 08:43:10.100	435.267	1.9501650485436888		2.4278922222222263		0.0024637751887803816	-0.003202829493806637		0.0004248039280155266
2014-06-10 08:43:10.200	435.67900000000014	1.9482038834951456		2.8402600000001144		0.000498920388349422	-0.005592523300909222		0.0020994927278810104
2014-06-10 08:43:10.300	435.907	1.94647572815534		3.0686277777777486		-0.0012329247033440185	-0.008287806477842346		0.01143331099637582
2014-06-10 08:43:10.400	435.914	1.948349514563107		3.0759955555555507		0.0006371719525350983	-0.009090228482478264		0.033833860536021346
2014-06-10 08:43:10.500	436.175	1.948436893203884		3.3373633333333146		0.00072086084142442	-0.00937251451280419		0.024215163485471883
2014-06-10 08:43:10.600	435.63800000000015	1.9493592233009711		2.8007311111112467		0.001639501186623704	-0.008965927521811927		0.020181857547785096
2014-06-10 08:43:10.700	435.496	1.9524563106796118		2.6590988888888774		0.004732898813376796	-0.006863769527421192		0.10213483936645366
2014-06-10 08:43:10.800	435.344	1.9475145631067965		2.5074666666666303		-0.00021253851132652105	-0.004690922423307925		0.015398219853860213
2014-06-10 08:43:10.900	435.404	1.947495145631068		2.567834444444429		-0.00023564573894274687	-0.0044907491033141286		0.05675160706955195
2014-06-10 08:43:11.000	435.67800000000005	1.9478543689320391		2.842202222222284		0.00011988781014049543	-0.004642392348281601		0.02687276191959036
2014-06-10 08:43:11.100	435.639	1.949485436893204		2.8035699999999792		0.0017472660194177705	-0.005012674704826197		0.012138412108616386
2014-06-10 08:43:11.200	435.667	1.9441165048543687		2.8319377777777386		-0.0036253557713050717	-0.004864005286423316		0.0035716585066639045
2014-06-10 08:43:11.300	435.705	1.949757281553398		2.8703055555555466		0.0020117311758360845	-0.004048238793476372		0.0012686215893668296
2014-06-10 08:43:11.400	435.844	1.9487669902912617		3.0096733333332963		0.0010177501618118256	-0.0031522106469211238		0.0005518977019106473
2014-06-10 08:43:11.500	435.967	1.9491359223300968		3.1330411111110834		0.0013829924487591685	0.004436618384804779		0.0013882691830320337
2014-06-10 08:43:11.600	436.477	1.9461553398058251		3.643408888888871		-0.001601279827400548	0.0059391237393023565		0.005866484695939898
2014-06-10 08:43:11.700	436.934	1.950242718446602		4.100776666666661		0.0024824090614885552	0.006219511584928152		0.011774318889621636
2014-06-10 08:43:11.800	436.535	1.945495145631068		3.7021444444444573		-0.0022688535059331998	0.006036539109907135		0.07188374348138052
2014-06-10 08:43:11.900	436.10900000000015	1.9514660194174758		3.2765122222223795		0.0036983305285869243	0.006180704474279218		0.08383685383834429
2014-06-10 08:43:12.000	435.909	1.9522135922330093		3.07687999999996		0.004442213592232625	0.006616299980679468		0.09521935898608834
2014-06-10 08:43:12.100	435.92400000000015	1.9468834951456309		3.0922477777779136		-0.0008915732470338168	0.006654059868735828		0.11453129694459108
2014-06-10 08:43:12.200	435.751	1.9456213592233007		2.919615555555538		-0.00215739892125133	0.006732576627537685		0.16541140049844874
2014-06-10 08:43:12.300	435.843	1.9449417475728152		3.011983333333319		-0.002840700323625045	0.0062586380389222105		0.17073221105800707
2014-06-10 08:43:12.400	435.517	1.9452038834951453		2.6863511111110943		-0.002582254153182806	0.005805026719010058		0.22305935226421228
2014-06-10 08:43:12.500	435.525	1.9453300970873788		2.6947188888888722		-0.002459730312837083	0.005751795305434525		0.2507581878733685
2014-06-10 08:43:12.600	435.695	1.9458349514563107		2.8650866666666275		-0.001958565695793002	0.00549076738639801		0.2303053814279739
2014-06-10 08:43:12.700	435.543	1.9440097087378645		2.7134544444444373		-0.003787498166127001	0.006058392641268965		0.2829265418913268
2014-06-10 08:43:12.800	435.48900000000015	1.9468834951456309		2.659822222222374		-0.0009174015102484391	0.007795486170307217		0.13958041390164627
2014-06-10 08:43:12.900	435.796	1.9446699029126209		2.96718999999996		-0.003134683495146007	0.010991545752563444		0.2961830079579973
2014-06-10 08:43:13.000	435.601	1.9453592233009709		2.772557777777763		-0.00244905285868402	0.010482880056888315		0.10532035503122232
2014-06-10 08:43:13.100	435.63699999999994	1.943922330097088		2.808925555555561		-0.0038896358144551173	0.002221188328012276		0.0002157204104403764
2014-06-10 08:43:13.200	435.26800000000014	1.9453106796116504		2.4402933333334436		-0.0025049760517801283	-0.006921026656612011		0.015599897929637516
2014-06-10 08:43:13.300	435.283	1.9452815533980583		2.4556611111111124		-0.0025377920172600103	-0.0053213950764976455		0.0017135067922434894
2014-06-10 08:43:13.400	435.51199999999994	1.94404854368932		2.6850288888888945		-0.003774491477886111	-0.006950597382256388		0.0056564505889661896
2014-06-10 08:43:13.500	435.476	1.946941747572816		2.6493966666666324		-0.0008849773462782373	-0.00859514056852357		0.08068216979025783
2014-06-10 08:43:13.600	435.529	1.9436699029126208		2.7027644444444263		-0.004160511758360519	-0.008122760380573978		0.19491108074406566
2014-06-10 08:43:13.700	435.75800000000015	1.94447572815534		2.9321322222223785		-0.0033583762675295503	-0.007063143555620444		0.17963333484818586
2014-06-10 08:43:13.800	435.6	1.9436990291262133		2.774499999999989		-0.004138765048544046	-0.006276973599851179		0.08005507998473885
2014-06-10 08:43:13.900	435.711	1.944388349514563		2.885867777777776		-0.0034531344120820595	-0.00610624742646554		0.1318467725458163
2014-06-10 08:43:14.000	435.594	1.947233009708738		2.7692355555555537		-0.0006121639697949098	-0.0062120937161700045		0.10697218311869633
2014-06-10 08:43:14.100	435.69199999999995	1.9464077669902908		2.867603333333306		-0.0014410964401299073	-0.006811687151894899		0.0954193439741869
2014-06-10 08:43:14.200	435.81199999999984	1.9466893203883493		2.9879711111109373		-0.0011632327939592455	-0.006896650174562229		0.07378393862081031
2014-06-10 08:43:14.300	435.38199999999995	1.9461941747572813		2.5583388888888976		-0.0016620681769150547	-0.008925853780781041		0.17959806130957148
2014-06-10 08:43:14.400	435.285	1.9490388349514562		2.4617066666666574		0.0011789022653718726	-0.008910494708487168		0.19038287887220604
2014-06-10 08:43:14.500	435.107	1.94847572815534		2.2840744444444		0.0006121057173680278	-0.008395553773601116		0.15777409764508207
2014-06-10 08:43:14.600	435.009	1.9461262135922328		2.18644222222224		-0.0017410985976269446	-0.008024299794792737		0.14161432776356506
2014-06-10 08:43:14.700	435.01	1.9443106796116505		2.1878099999999563		-0.003560322330097065	-0.0076395837548281186		0.056666158358005835
2014-06-10 08:43:14.800	435.077	1.9478349514563111		2.2551777777777597		-3.974023732422616e-05	-0.007372524257594842		0.027625085909557097
2014-06-10 08:43:14.900	435.215	1.9456213592233007		2.3935455555555336		-0.002257022222222016	-0.0069476129874108394		0.010030422447511091
2014-06-10 08:43:15.000	435.38300000000015	1.9487961165048544		2.5619133333334503		0.0009140453074434339	-0.003955022393211453		0.0006308479852842805
2014-06-10 08:43:15.100	435.356	1.947932038834952		2.5352811111110896		4.6277885652701294e-05	-0.002615173226281913		0.00031189295663538373
2014-06-10 08:43:15.200	435.026	1.9532330097087376		2.2056488888889016		0.005343559007550791	-0.0055183805574084725		0.025527455777645643
2014-06-10 08:43:15.300	435.458	1.9473009708737865		2.6380166666666582		-0.0005921695792880932	-0.005815424898003832		0.03406641449791795
2014-06-10 08:43:15.400	435.68300000000005	1.9474368932038841		2.8633844444444776		-0.000459937001078492	-0.005852803211312558		0.040050969554543805
2014-06-10 08:43:15.500	435.771	1.946970873786408		2.9517522222221833		-0.0009296461704419998	-0.005459615409169843		0.00507183548271994
2014-06-10 08:43:15.600	435.806	1.9501456310679608		2.987119999999948		0.002241421359222784	-0.005229026229076572		0.0033251119459140627
2014-06-10 08:43:15.700	435.72	1.9476310679611653		2.9014877777777883		-0.0002768314994605614	-0.0051282252187916325		0.0041011225570603905
2014-06-10 08:43:15.800	435.528	1.9498252427184464		2.7098555555555777		0.0019136535059327555	-0.0037943923051480546		0.002243744294445365
2014-06-10 08:43:15.900	435.441	1.9451262135922327		2.6232233333332715		-0.0027890653721687197	0.003690486256152		0.0024548512149480005
2014-06-10 08:43:16.000	436.086	1.9476601941747569		3.268591111111107		-0.0002587745415325582	-0.0035889875270544392		0.0024211113891151
2014-06-10 08:43:16.100	436.338	1.9449417475728152		3.520958888888913		-0.002980910895361788	-0.0041858253454031685		0.009657181876588086
2014-06-10 08:43:16.200	435.727	1.9447766990291264		2.9103266666666068		-0.0031496491909384088	-0.004397674828014404		0.013226877011095395
2014-06-10 08:43:16.300	435.55400000000014	1.9459320388349512		2.7376944444445703		-0.0019979991370013828	0.003750587891684097		0.0265518324989864
2014-06-10 08:43:16.400	434.951	1.9443980582524272		2.1350622222221887		-0.003535669471413261	0.004673771449800954		0.11456185876516775
2014-06-10 08:43:16.500	435.232	1.94826213592233		2.4164299999999344		0.0003247184466017572	0.004826726061523235		0.03178991614355596
2014-06-10 08:43:16.600	436.199	1.9478543689320391		3.3837977777777724		-8.673829557692692e-05	0.0048478027026386105		0.009112776146101469
2014-06-10 08:43:16.700	436.76199999999994	1.9490582524271844		3.9471655555555563		0.0011134554476806002	0.004555916097307268		0.012061806371614251
2014-06-10 08:43:16.800	436.60400000000016	1.9494271844660191		3.7895333333334515		0.0014786977346274988	0.004641959387079927		0.024449510706508783
2014-06-10 08:43:16.900	436.365	1.9460873786407769		3.550901111111102		-0.0018647978425025968	0.004345406953443371		0.05051818687533667
2014-06-10 08:43:17.000	436.417	1.9450582524271844		3.6032688888888633		-0.002897613807982813	0.004348122782251326		0.01630083037287999
2014-06-10 08:43:17.100	436.10400000000016	1.945087378640777		3.290636666666785		-0.002872177346278093	0.004431921279477655		0.02778407808547333
2014-06-10 08:43:17.200	435.792	1.9466699029126209		2.9790044444443997		-0.0012933428263217641	0.004491549621642283		0.05250509495679742
2014-06-10 08:43:17.300	435.167	1.9405631067961164		2.354372222222196		-0.007403828694714231	0.004407383081399483		0.057444588048311276
2014-06-10 08:43:17.400	435.145	1.9510776699029124		2.3327399999999443		0.0031070446601939587	0.004285299941609133		0.06102314755271201
2014-06-10 08:43:17.500	435.289	1.9504174757281552		2.4771077777777464		0.002443160733548888	0.0042015366117840606		0.05526686393566848
2014-06-10 08:43:17.600	435.23400000000015	1.9463009708737864		2.4224755555557067		-0.0016770338727076786	0.004097867922578223		0.08223939083172355
2014-06-10 08:43:17.700	435.29400000000015	1.9438932038834948		2.4828433333334488		-0.0040884906148870295	0.004291313728588578		0.08799321058913791
2014-06-10 08:43:17.800	435.083	1.9449029126213595		2.272211111111119		-0.0030824716289103997	0.0048475486733476824		0.028999144089877436
2014-06-10 08:43:17.900	435.071	1.9496310679611648		2.2605788888888583		0.0016419939590073265	0.005548879902081047		0.013441018208893228
2014-06-10 08:43:18.000	435.1	1.9434757281553399		2.2899466666666517		-0.004517035598705199	0.006312860519431119		0.04764660161600552
2014-06-10 08:43:18.100	435.065	1.944990291262136		2.2553144444444233		-0.003006162243796906	0.00782008520322568		0.16763963252362538
2014-06-10 08:43:18.200	435.213	1.9461844660194176		2.403682222222244		-0.0018156772384032567	0.006706492115260429		0.2634569072573242
2014-06-10 08:43:18.300	434.925	1.9457864077669904		2.1160499999999733		-0.002217425242718285	0.0060413278949392685		0.2869421163271828
2014-06-10 08:43:18.400	434.843	1.9453009708737865		2.034417777777776		-0.002706551887810216	0.0051823043735038325		0.3947785988676464
2014-06-10 08:43:18.500	434.857	1.9446601941747568		2.0487855555555257		-0.0033510183387273074	0.004949855395060804		0.5576724470340703
2014-06-10 08:43:18.600	434.999	1.9429611650485439		2.191153333333318		-0.005053737216828225	0.004650745218773914		0.6212819614154514
2014-06-10 08:43:18.700	435.166	1.9487864077669903		2.358521111111088		0.0007678157497301719	0.0046201520896839475		0.6210675660144966
2014-06-10 08:43:18.800	435.927	1.9503300970873787		3.119888888888852		0.002307815318230766	0.0049292464102131325		0.5559467643735851
2014-06-10 08:43:18.900	435.975	1.9499029126213592		3.1682566666666503		0.001876941100323437	0.005180014529877453		0.4974503355252893
2014-06-10 08:43:19.000	435.80800000000005	1.951495145631068		3.0016244444444737		0.0034654843581445327	0.005753693586608407		0.547663075781356
2014-06-10 08:43:19.100	436.63300000000015	1.9492815533980583		3.8269922222223727		0.0012482023732469651	0.004624645143727209		0.5963580108119928
2014-06-10 08:43:19.200	436.471	1.9492135922330096		3.6653599999999638		0.0011765514563104595	0.004616335814887807		0.644616671055507
2014-06-10 08:43:19.300	436.445	1.952106796116505		3.6397277777777504		0.004066065587918111	0.004462679216099475		0.6550500630467135
2014-06-10 08:43:19.400	436.615	1.9529126213592232		3.810095555555563		0.004868201078748413	0.004275646884146853		0.598108508731234
2014-06-10 08:43:19.500	436.485	1.9499708737864083		3.6804633333333068		0.0019227637540455427	0.0042649346090904185		0.5275392110486861
2014-06-10 08:43:19.600	436.07300000000015	1.949145631067961		3.2688311111112403		0.0010938312837107669	0.004400439192379982		0.5169065247161339
2014-06-10 08:43:19.700	435.835	1.9543689320388349		3.0311988888888663		0.00631344250269672	0.003805548022141356		0.4805150162110405
2014-06-10 08:43:19.800	435.788	1.953582524271845		2.984566666666637		0.005523344983819012	0.0036062411706784814		0.5711035613162917
2014-06-10 08:43:19.900	436.28	1.9559223300970883		3.4769344444443964		0.007859461057174277	0.003524887130777542		0.6247830449288446
2014-06-10 08:43:20.000	438.189	1.9566116504854367		5.386302222222241		0.008545091693635154	0.0034061648499125546		0.6508607318326349
2014-06-10 08:43:20.100	437.607	1.9581941747572813		4.8046699999999305		0.010123926213591929	0.003473647086376526		0.6727136332739817
2014-06-10 08:43:20.200	437.50300000000016	1.9555728155339809		4.7010377777779135		0.0074988772384037014	0.003253231561841471		0.6966458006388135
2014-06-10 08:43:20.300	437.50300000000016	1.952485436893204		4.701405555555709		0.004407808845739103	0.0030938476985702327		0.6365260407467197
2014-06-10 08:43:20.400	436.86	1.950514563106796		4.058773333333306		0.0024332453074431552	0.003092540357675825		0.6219031103211058
2014-06-10 08:43:20.500	437.781	1.9592524271844656		4.980141111111095		0.011167419633225206	0.0031004861817005		0.5963357550898777
2014-06-10 08:43:20.600	438.241	1.957485436893204		5.440508888888871		0.009396739590075807	0.0029695036707993467		0.5866849844520017
2014-06-10 08:43:20.700	439.54	1.961203883495146		6.739876666666646		0.013111496440129766	0.002630443580230637		0.5464633884759309
2014-06-10 08:43:20.800	439.19699999999995	1.9607766990291264		6.397244444444425		0.012680622222222436	0.0027011562121865376		0.5613596467032356
2014-06-10 08:43:20.900	439.259	1.960378640776699		6.4596122222222325		0.012278874217907187	0.002809800333786283		0.5357437425105921
2014-06-10 08:43:21.000	438.963	1.9603009708737864		6.163979999999981		0.012197514563106806	0.0027131637834519225		0.4316580966726685
2014-06-10 08:43:21.100	439.098	1.959388349514563		6.2993477777777676		0.01128120345199557	0.002651359876163009		0.2617952210786496
2014-06-10 08:43:21.200	438.327	1.9533300970873784		5.52871555555555		0.005219261272923159	0.0024917288680764635		0.2785122104403421
2014-06-10 08:43:21.300	437.30400000000014	1.954941747572816		4.506083333333437		0.0068272220064729	0.0023717372980032576		0.3008963186629594
2014-06-10 08:43:21.400	437.277	1.9570970873786409		4.479451111111075		0.008978872060410037	0.0021529575411619183		0.31112425391832554
2014-06-10 08:43:21.500	436.982	1.953407766990292		4.184818888888856		0.005285861920172996	0.0018410162869650336		0.36257931573330376
2014-06-10 08:43:21.600	435.934	1.9542038834951456		3.1371866666666506		0.006078288673139197	0.0017707526184499067		0.3337144391262352
2014-06-10 08:43:21.700	436.191	1.9541844660194168		3.394554444444396		0.00605518144552275	0.0018155294594262702		0.3581981253355284
2014-06-10 08:43:21.800	436.829	1.9561650485436888		4.0329222222222265		0.008032074217906526	0.0017828526019405629		0.263911085612742
2014-06-10 08:43:21.900	435.771	1.9577281553398056		2.975289999999916		0.009591491262135543	0.001784229956729181		0.20226339134039734
2014-06-10 08:43:22.000	435.872	1.9603398058252424		3.0766577777777115		0.012199451995684507	0.002040703970688289		0.10602972718111282
2014-06-10 08:43:22.100	435.571	1.9547281553398057		2.7760255555555204		0.006584111758360045	0.0020036020206434203		0.007325731185359741
2014-06-10 08:43:22.200	435.444	1.9543203883495144		2.6493933333333075		0.006172655016180917	-0.0029306204256252795		0.21371103733049066
2014-06-10 08:43:22.300	435.426	1.9566213592233008		2.6317611111110755		0.008469936138079559	-0.00289831472331798		0.3827453071545032
2014-06-10 08:43:22.400	435.659	1.9559223300970883		2.865128888888876		0.007767217259978977	-0.0023157526091943897		0.11334332606042925
2014-06-10 08:43:22.500	435.74	1.9573592233009711		2.9464966666666337		0.009200420711974244	-0.0019502963936349172		0.19139778518595826
2014-06-10 08:43:22.600	435.745	1.9540388349514561		2.9518644444444244		0.005876342610571239	-0.0016893355594035221		0.2158546661837568
2014-06-10 08:43:22.700	435.475	1.9566601941747568		2.68223222222224		0.008494012081984303	-0.0015936982122334033		0.2494439644230693
2014-06-10 08:43:22.800	435.397	1.954174757281553		2.604599999999948		0.006004885436892815	-0.0015010803327666325		0.2949593301961978
2014-06-10 08:43:22.900	435.991	1.9513203883495147		3.1989677777777388		0.003146826752966625	-0.0014175630064117931		0.29913231938500906
2014-06-10 08:43:23.000	437.542	1.953990291262136		4.750335555555524		0.005813039913700191	-0.001359257214988443		0.2943614285535934
2014-06-10 08:43:23.100	438.13	1.9467281553398057		5.338703333333285		-0.001452785760517994	-0.0012060302741269987		0.2965820540802223
2014-06-10 08:43:23.200	439.345	1.948349514563107		6.554071111111113		0.00016488371089540266	-0.0013116694199766152		0.25982326250768656
2014-06-10 08:43:23.300	440.298	1.9577281553398056		7.507438888888885		0.009539834735706298	-0.0013477932788427296		0.2506240376732413
2014-06-10 08:43:23.400	440.756	1.95095145631068		7.965806666666594		0.0027594459546929073	-0.0013704383678809265		0.18521238936691087
2014-06-10 08:43:23.500	441.268	1.9517184466019413		8.478174444444448		0.003522746494066365	-0.0014236361572143134		0.11057911138748336
2014-06-10 08:43:23.600	440.699	1.9514757281553399		7.909542222222228		0.0032763382955773857	-0.0014112677887147462		0.023111855701632728
2014-06-10 08:43:23.700	441.511	1.9505533980582523		8.721909999999923		0.002350318446601829	0.00014132142418906598		1.4598958663976045e-05
2014-06-10 08:43:23.800	440.987	1.9521165048543687		8.198277777777719		0.0039097354908304025	0.0013194210747838903		0.0401893495987675
2014-06-10 08:43:23.900	440.566	1.9513106796116504		7.777645555555522		0.003100220496224271	0.0012627494094127785		0.1251660930254774
2014-06-10 08:43:24.000	440.544	1.9505922330097087		7.7560133333333265		0.0023780841423952648	0.0012653611025607774		0.16256068808600355
2014-06-10 08:43:24.100	438.56699999999995	1.9480194174757282		5.779381111111093		-0.00019842114347379256	0.0012012003501447367		0.2704051119524304
2014-06-10 08:43:24.200	437.356	1.9533300970873784		4.5687488888888765		0.0051085687162888424	0.0010797852735248742		0.2568066034753073
2014-06-10 08:43:24.300	437.86400000000015	1.9497184466019413		5.077116666666769		0.0014932284789641592	0.0010324175758261262		0.29608447554541484
2014-06-10 08:43:24.400	437.557	1.9483398058252428		4.770484444444378		0.00011089795037766416	0.0008089524357053898		0.3606784326486089
2014-06-10 08:43:24.500	436.858	1.9472038834951453		4.071852222222218		-0.0010287141316076553	0.0008241606521534226		0.35392603933309313
2014-06-10 08:43:24.600	435.848	1.9475339805825242		3.0622199999999684		-0.000702306796116714	0.0008507753508318601		0.3176281628083801
2014-06-10 08:43:24.700	435.811	1.94995145631068		3.02558777777773		0.001711479180151132	0.0008635623982254244		0.26922004421955104
2014-06-10 08:43:24.800	435.32	1.9496504854368928		2.5349555555555408		0.001406818554476441	0.0010337432379058321		0.2695253022194248
2014-06-10 08:43:24.900	435.994	1.949446601941748		3.2093233333333164		0.0011992453074438634	0.0011189117078032255		0.11890579659184215
2014-06-10 08:43:25.000	435.68699999999984	1.946873786407767		2.9026911111109257		-0.0013772599784251938	0.0012814405178893315		0.05357215476093375
2014-06-10 08:43:25.100	435.096	1.9500679611650489		2.3120588888888847		0.0018132250269689012	0.0017632616468075137		0.012098020495857141
2014-06-10 08:43:25.200	435.326	1.949009708737864		2.542426666666586		0.0007512828478961621	0.002257777583874677		0.050365646963605085
2014-06-10 08:43:25.300	435.81300000000016	1.946		3.0297944444445757		-0.0022621156418556328	-0.0013551297630281336		0.0014114674555045384
2014-06-10 08:43:25.400	436.005	1.948611650485437		3.222162222222209		0.00034584509169355293	-0.0023673717323645037		0.04495329032853864
2014-06-10 08:43:25.500	436.22	1.9483203883495144		3.4375299999999815		5.089320388318441e-05	-0.003173497169570968		0.05987390621920076
2014-06-10 08:43:25.600	435.886	1.9491650485436889		3.1038977777777177		0.0008918636461701102	-0.003794769875356762		0.004944162704587115
2014-06-10 08:43:25.700	435.811	1.9460970873786407		3.0292655555555257		-0.002179787270766065	-0.0036239068328704814		0.0035398296312991384
2014-06-10 08:43:25.800	435.292	1.9507961165048544		2.51063333333326		0.002515552103559804	-0.004068464238150656		0.025775840732586458
2014-06-10 08:43:25.900	435.601	1.948155339805825		2.8200011111110825		-0.00012891434735728954	-0.004165036039637564		0.012250716727113479
2014-06-10 08:43:26.000	435.569	1.947485436893204		2.788368888888897		-0.000802507011866016	-0.004651906597588635		0.06528616725406403
2014-06-10 08:43:26.100	435.595	1.9468349514563108		2.814736666666647		-0.001456682200647208	-0.005050090844395921		0.12286171483277933
2014-06-10 08:43:26.200	435.519	1.9482330097087377		2.739104444444422		-6.231370010811865e-05	-0.005455853342067534		0.09282060832421643
2014-06-10 08:43:26.300	436.254	1.949407766990292		3.474472222222232		0.0011087538295579957	-0.005748930777903472		0.05795768649953465
2014-06-10 08:43:26.400	436.42400000000015	1.9490582524271844		3.6448400000001016		0.0007555495145630253	-0.00619147045721466		0.008267345752977431
2014-06-10 08:43:26.500	436.037	1.9509999999999998		3.258207777777727		0.002693607335490844	-0.006773801475577204		0.017539259998749255
2014-06-10 08:43:26.600	435.73400000000015	1.9477475728155345		2.9555755555556966		-0.0005625096008627928	-0.007549912358100839		0.01096549182509748
2014-06-10 08:43:26.700	436.19300000000015	1.9462135922330093		3.41494333333344		-0.002100179935275559	-0.004103812808097362		0.0005586959846949881
2014-06-10 08:43:26.800	435.824	1.9473592233009709		3.0463111111110948		-0.0009582386192017457	-0.00727352892402198		0.009124379685790421
2014-06-10 08:43:26.900	436.23	1.9445533980582528		3.4526788888888973		-0.003767753613807656	-0.007851908460475121		0.04892226886295487
2014-06-10 08:43:27.000	436.223	1.9442621359223304		3.4460466666666316		-0.0040627055016178035	-0.00845773589745987		0.08405395350495527
2014-06-10 08:43:27.100	436.26300000000015	1.94595145631068		3.486414444444563		-0.00237707486515637	-0.008753085896992597		0.11454023299544056
2014-06-10 08:43:27.200	436.19800000000015	1.9483203883495144		3.4217822222223617		-1.1832578209469702e-05	-0.00868818386463379		0.18655270679908745
2014-06-10 08:43:27.300	436.311	1.9525533980582528		3.5351499999999305		0.004217487378641138	-0.009091704756713243		0.22778372269208266
2014-06-10 08:43:27.400	436.13300000000015	1.9441941747572813		3.3575177777779004		-0.004145425674218162	-0.009507310751521244		0.23977185717267424
2014-06-10 08:43:27.500	436.038	1.9525728155339808		3.2628855555555565		0.00422952535059351	-0.00955705725273176		0.2317572803615132
2014-06-10 08:43:27.600	436.341	1.9510291262135917		3.566253333333293		0.002682146278316866	-0.009361854973451857		0.29891701503466817
2014-06-10 08:43:27.700	435.566	1.950398058252428		2.791621111111056		0.0020473885652647628	-0.00936487216706927		0.3241456363381851
2014-06-10 08:43:27.800	435.18800000000016	1.9538834951456312		2.4139888888890373		0.0055291357065805355	-0.008120990045268802		0.2610761034788191
2014-06-10 08:43:27.900	435.63699999999994	1.9532524271844656		2.8633566666666184		0.004894377993527099	-0.007425156464992301		0.1987616787143322
2014-06-10 08:43:28.000	435.802	1.9505728155339803		3.0287244444443786		0.0022110765911540486	-0.0070384900427347295		0.1954861212559917
2014-06-10 08:43:28.100	435.51	1.9516213592233007		2.7370922222222016		0.003255930528587081	-0.006279939699336998		0.1915633975507996
2014-06-10 08:43:28.200	436.111	1.9487572815533976		3.338459999999942		0.00038816310679568033	-0.0061106320261623635		0.2172002588322422
2014-06-10 08:43:28.300	435.88699999999994	1.9525728155339808		3.114827777777748		0.004200007335491085	-0.005945150663828717		0.23507494109831814
2014-06-10 08:43:28.400	435.519	1.9490679611650483		2.7471955555555496		0.0006914632146706179	-0.006112709320316356		0.30199719978262474
2014-06-10 08:43:28.500	435.405	1.9535533980582525		2.6335633333332567		0.005173210355986946	-0.004998079997049818		0.3284177832413601
2014-06-10 08:43:28.600	435.884	1.949980582524272		3.112931111111095		0.001596705070118665	-0.0049827052535047454		0.3837290247402954
2014-06-10 08:43:28.700	436.724	1.9488543689320388		3.9532988888888663		0.00046680172599766756	-0.00508700631081996		0.41418146864960576
2014-06-10 08:43:28.800	436.66900000000015	1.9513009708737863		3.89866666666677		0.0029097139158573704	-0.005323657975910768		0.39543907497838093
2014-06-10 08:43:28.900	435.756	1.9533980582524264		2.9860344444443854		0.005003111542609906	-0.005488665639928101		0.3596241184772283
2014-06-10 08:43:29.000	436.141	1.9486990291262127		3.3714022222221733		0.000300392664508653	-0.005404508037881209		0.32490283106995965
2014-06-10 08:43:29.100	436.432	1.9462135922330093		3.6627699999999095		-0.0021887339805830575	-0.005439917080978858		0.3241264765313239
2014-06-10 08:43:29.200	435.41	1.9531941747572807		2.641137777777772		0.004788158791801056	-0.0056732284812006685		0.30158730069048023
2014-06-10 08:43:29.300	436.154	1.947990291262136		3.38550555555554		-0.0004194144552318591	-0.0056350061240752255		0.3019809460427776
2014-06-10 08:43:29.400	436.228	1.9513980582524275		3.459873333333292		0.0029846627831717765	-0.005214584691421244		0.26697461251008525
2014-06-10 08:43:29.500	436.351	1.9482135922330093		3.5832411111110787		-0.0002034929881340464	-0.0055518886675853035		0.3438049257951316
2014-06-10 08:43:29.600	436.048	1.950388349514563		3.280608888888878		0.001967574541531736	-0.0059623547590382815		0.16441290447406942
2014-06-10 08:43:29.700	435.829	1.948349514563107		3.061976666666624		-7.495016181224834e-05	-0.005895561966296346		0.162603178889694
2014-06-10 08:43:29.800	436.455	1.9477281553398056		3.6883444444443967		-0.0006999991370013613	-0.006385379226387806		0.18112031932342632
2014-06-10 08:43:29.900	436.07	1.948388349514563		3.3037122222222024		-4.349471413167549e-05	-0.005905333488206171		0.36214897587192585
2014-06-10 08:43:30.000	435.912	1.950631067961165		3.1460799999999267		0.002195533980582365	-0.004893896053673711		0.3438574952298589
2014-06-10 08:43:30.100	436.12	1.9487475728155341		3.3544477777777497		0.0003083490830635416	-0.004558942034569385		0.3934500436974283
2014-06-10 08:43:30.200	436.065	1.949864077669903		3.2998155555555404		0.001421164185544832	-0.004537357416449975		0.44730805492253617
2014-06-10 08:43:30.300	436.509	1.9501359223300967		3.7441833333333534		0.0016893190938507276	-0.004596832972095147		0.4903314100603133
2014-06-10 08:43:30.400	436.213	1.949242718446602		3.448551111111101		0.0007924254584681378	-0.004468421952637156		0.4845184676611388
2014-06-10 08:43:30.500	435.99300000000005	1.9466893203883493		3.2289188888889266		-0.0017646623516722746	-0.005724383669631455		0.2983333909323776
2014-06-10 08:43:30.600	435.806	1.9500097087378638		3.042286666666655		0.0015520362459546801	-0.006752986650729792		0.1842150549054926
2014-06-10 08:43:30.700	435.82800000000015	1.9505825242718449		3.0646544444445567		0.002121162028047685	-0.006972734551827691		0.19746036649769844
2014-06-10 08:43:30.800	435.25800000000015	1.951281553398058		2.4950222222223597		0.0028165014023731057	-0.006757524743781634		0.12767815319884454
2014-06-10 08:43:30.900	435.421	1.950388349514563		2.658389999999997		0.0019196077669902945	-0.007060656583181057		0.07828997244371279
2014-06-10 08:43:31.000	435.228	1.9517184466019413		2.4657577777777533		0.0032460151024806816	-0.006811763527048775		0.008304781319110884
2014-06-10 08:43:31.100	435.189	1.9540388349514561		2.427125555555562		0.005562713700107524	-0.007872229149857106		0.012378358565054582
2014-06-10 08:43:31.200	435.17400000000015	1.9542718446601943		2.4124933333334866		0.005792033656958129	0.004697953547722902		0.0009706695182130644
2014-06-10 08:43:31.300	435.56199999999984	1.95095145631068		2.800861111110919		0.002467955555556012	0.007382385555747073		0.010622151808644764
2014-06-10 08:43:31.400	435.969	1.956747572815534		3.2082288888888684		0.00826038230852233	0.007935425585551222		0.03675426765140937
2014-06-10 08:43:31.500	435.88199999999995	1.9567087378640773		3.1215966666666763		0.008217857605177903	0.0077803418918143685		0.07623447804004928
2014-06-10 08:43:31.600	435.57300000000015	1.9540776699029128		2.8129644444445603		0.005583099892125354	0.006497908997139622		0.06403785124190761
2014-06-10 08:43:31.700	436.29400000000015	1.9543009708737864		3.5343322222223605		0.005802711111110971	0.005567685293583743		0.05084960918833388
2014-06-10 08:43:31.800	435.75300000000016	1.9542330097087377		2.9937000000001603		0.005731060194174464	0.004707326581931986		0.02686223232111215
2014-06-10 08:43:31.900	436.39	1.9565436893203887		3.63106777777773		0.008038050053937651	-0.003049595380961811		0.001226283522420327
2014-06-10 08:43:32.000	435.659	1.9593106796116504		2.900435555555532		0.010801350593311554	-0.001397511800038237		0.00027762566441088675
2014-06-10 08:43:32.100	436.66900000000015	1.9555339805825245		3.9108033333334906		0.007020961812297832	0.00029926053606289045		1.4959257417340563e-05
2014-06-10 08:43:32.200	436.061	1.958621359223301		3.3031711111110558		0.010104650701186602	-0.0014653624616397167		0.0005353570626022463
2014-06-10 08:43:32.300	435.742	1.9561456310679608		2.9845388888888347		0.0076252327939585465	-0.0022740345898921268		0.003091796837387123
2014-06-10 08:43:32.400	435.57800000000015	1.9549320388349518		2.8209066666668146		0.00640795080906198	-0.0017570522225985644		0.0030686515996577305
2014-06-10 08:43:32.500	435.01	1.9581262135922328		2.2532744444444006		0.009598435814454964	0.0012664018517330885		0.0006575015217449898
2014-06-10 08:43:32.600	434.831	1.9559029126213592		2.0746422222221668		0.007371445091693519	0.0008732683255857344		0.00026053630286430223
2014-06-10 08:43:32.700	434.56699999999995	1.9569320388349518		1.8110100000000104		0.008396881553398572	-0.0008787378103907953		0.00018003302548553468
2014-06-10 08:43:32.800	434.51800000000014	1.958961165048544		1.7623777777778855		0.010422318015102405	0.0025942630268519324		0.005195404312982009
2014-06-10 08:43:32.900	434.43699999999984	1.9545631067961164		1.6817455555553806		0.006020570010787374	0.002753188836652817		0.033882119926892926
2014-06-10 08:43:33.000	434.483	1.954155339805825		1.72811333333334		0.005609113268608246	0.003133832960421797		0.00653971646913608
2014-06-10 08:43:33.100	434.254	1.9560873786407769		1.4994811111110948		0.007537462351672186	-0.002084474020929017		0.0009178818749161432
2014-06-10 08:43:33.200	434.22	1.956466019417476		1.4658488888888996		0.007912413376483185	0.0009984532480438203		9.29935632577323e-05
2014-06-10 08:43:33.300	434.367	1.9570291262135924		1.6132166666666308		0.00847183042071209	-0.004905266385602576		0.02039739222279796
2014-06-10 08:43:33.400	434.566	1.9527087378640773		1.8125844444443828		0.004147752319309196	-0.006220569226691577		0.02478905807343713
2014-06-10 08:43:33.500	434.931	1.9553495145631064		2.1779522222221885		0.00678483926645046	-0.003702797937290715		0.0003417076516399724
2014-06-10 08:43:33.600	434.857	1.9614854368932042		2.1043199999999733		0.012917071844660288	-0.009809532673084282		0.014386100834122957
2014-06-10 08:43:33.700	434.592	1.9563009708737864		1.8396877777777263		0.007728916073354908	-0.007088419171490023		0.0010568942184172642
2014-06-10 08:43:33.800	434.293	1.9541650485436897		1.5410555555555447		0.005589303991370365	-0.00989623553222007		0.02489540635515013
2014-06-10 08:43:33.900	434.19199999999995	1.9605728155339808		1.4404233333333425		0.01199338122977367	-0.009519435824209574		0.019228507264110732
2014-06-10 08:43:34.000	434.255	1.9585436893203885		1.5037911111110702		0.009960565264293564	-0.00943085084355988		0.013788488979278124
2014-06-10 08:43:34.100	434.19300000000015	1.9586601941747568		1.4421588888890255		0.010073380366774076	-0.010202922980119213		0.022777768492154397
2014-06-10 08:43:34.200	434.13	1.9571553398058248		1.3795266666666637		0.008564836245954277	-0.01044999370702881		0.026978154197160237
2014-06-10 08:43:34.300	434.338	1.9588058252427183		1.5878944444444298		0.010211631930959976	-0.010380032697126285		0.02380627831186493
2014-06-10 08:43:34.400	434.56199999999984	1.9585825242718449		1.8122622222220457		0.009984641208198752	-0.011150411817121892		0.06869205879977867
2014-06-10 08:43:34.500	434.588	1.9540679611650489		1.8386300000000235		0.005466388349514961	-0.01250099120951626		0.12339722906263778
2014-06-10 08:43:34.600	434.176	1.9546601941747568		1.4269977777777283		0.006054931607335057	-0.01244538524193968		0.1898319472157824
2014-06-10 08:43:34.700	433.925	1.959932038834952		1.1763655555555488		0.011323086515642178	-0.01324660996068663		0.4722904632453529
2014-06-10 08:43:34.800	434.09	1.9552135922330096		1.3417333333333092		0.00660095016181228	-0.014682072364406638		0.4861104002017287
2014-06-10 08:43:34.900	434.301	1.9549223300970875		1.5531011111110615		0.0063059982740023566	-0.014881472011664868		0.5105634332040545
2014-06-10 08:43:35.000	434.528	1.9517087378640776		1.7804688888888904		0.003088716289104676	-0.014321434184724516		0.4923685378982189
2014-06-10 08:43:35.100	434.432	1.9543398058252428		1.6848366666666266		0.005716094498381841	-0.01446005323717479		0.42337902247482745
2014-06-10 08:43:35.200	434.6	1.957135922330097		1.8532044444444296		0.008508521251348267	-0.014577410765071953		0.3765210099474941
2014-06-10 08:43:35.300	434.742	1.9505533980582523		1.9955722222221648		0.0019223072276157718	-0.01504760002782849		0.3652560023025527
2014-06-10 08:43:35.400	434.764	1.9477669902912624		2.01794000000001		-0.0008677902912619384	-0.014633829139968841		0.3616846390203892
2014-06-10 08:43:35.500	435.026	1.952		2.2803077777777503		0.003361529665587781	-0.013188039445116982		0.3977756699341638
2014-06-10 08:43:35.600	434.776	1.9478737864077669		2.030675555555547		-0.0007683736785331076	-0.012011488180930835		0.17434614948982632
2014-06-10 08:43:35.700	434.62300000000016	1.9468349514563108		1.878043333333494		-0.0018108983818769801	-0.012220838182502913		0.12064152608980598
2014-06-10 08:43:35.800	434.642	1.9508543689320392		1.8974111111110687		0.0022048293419636433	-0.011050267827131538		0.0051039661903732785
2014-06-10 08:43:35.900	434.571	1.9526699029126209		1.8267788888888392		0.004016673570657714	0.010249512922222849		0.03767202639657314
2014-06-10 08:43:36.000	434.55300000000005	1.9583300970873785		1.80914666666672		0.009673177993527292	0.009374284627757964		0.06335690797794037
2014-06-10 08:43:36.100	434.468	1.9508834951456309		1.7245144444444236		0.0022228862998918686	0.009204419207660366		0.1598721284559631
2014-06-10 08:43:36.200	434.723	1.9503203883495144		1.979882222222216		0.0016560897518875795	0.00849168405844619		0.3214679299233707
2014-06-10 08:43:36.300	434.699	1.9492912621359224		1.9562500000000116		0.0006232737864078075	0.0075782445664613314		0.3894432215468509
2014-06-10 08:43:36.400	434.851	1.95242718446602		2.108617777777738		0.003755506364617301	0.006552111929841656		0.30572366698179565
2014-06-10 08:43:36.500	435.185	1.9568640776699031		2.4429855555555378		0.008188709816612683	0.005044929947895743		0.16359112313971266
2014-06-10 08:43:36.600	434.958	1.9548349514563104		2.216353333333359		0.006155893851132355	0.004774732130353939		0.23101617082994244
2014-06-10 08:43:36.700	435.204	1.9535728155339804		2.46272111111108		0.004890068176914618	0.004402009811687957		0.23239788008858026
2014-06-10 08:43:36.800	435.658	1.955941747572816		2.9170888888888835		0.007255310463861964	0.0038033031185504907		0.11373901796723893
2014-06-10 08:43:36.900	435.536	1.9526407766990288		2.7954566666666665		0.003950649838187381	0.0035921607277126844		0.06425706901115669
2014-06-10 08:43:37.000	435.67400000000015	1.9589805825242719		2.9338244444445536		0.010286765911542872	0.0036921634797440132		0.11443282477709273
2014-06-10 08:43:37.100	436.061	1.9594174757281555		3.3211922222221806		0.010719969363538471	0.0037213293427619852		0.2569556660886243
2014-06-10 08:43:37.200	435.92	1.954252427184466		3.1805600000000136		0.005551231067961071	0.004011882464337513		0.15584188745691602
2014-06-10 08:43:37.300	436.30400000000014	1.953650485436893		3.5649277777778816		0.0049455995685003815	0.004126687620183718		0.09718024418455497
2014-06-10 08:43:37.400	436.94	1.95247572815534		4.201295555555532		0.0037671525350595476	-0.0017434194351375447		0.0004477243271693296
2014-06-10 08:43:37.500	436.721	1.958446601941748		3.982663333333335		0.00973433656957945	-0.003831996630356074		0.06323663154429897
2014-06-10 08:43:37.600	436.296	1.9565728155339803		3.5580311111110627		0.00785686040992428	-0.003949668705838429		0.07969182507695652
2014-06-10 08:43:37.700	436.617	1.9516504854368928		3.879398888888829		0.0029308405609493877	-0.004357671568161765		0.10932515421400064
2014-06-10 08:43:37.800	436.732	1.9534757281553399		3.9947666666666346		0.004752393527508447	-0.005100367201713077		0.15834893065942776
2014-06-10 08:43:37.900	437.12699999999984	1.9597087378640776		4.390134444444243		0.010981713484358169	-0.005552831256395246		0.14581508823052894
2014-06-10 08:43:38.000	436.88300000000015	1.9583300970873785		4.146502222222352		0.00959938295577123	-0.006095984058223581		0.20215231278692744
2014-06-10 08:43:38.100	436.3	1.9506699029126209		3.5638700000000085		0.001935499029126042	-0.0062723700429442135		0.12978092216800646
2014-06-10 08:43:38.200	436.01	1.9525825242718444		3.274237777777728		0.0038444306364615603	-0.006024684874918342		0.07312909990129582
2014-06-10 08:43:38.300	438.11300000000006	1.9514854368932042		5.377605555555591		0.002743653505933308	-0.006346382764547009		0.07219143862748358
2014-06-10 08:43:38.400	437.622	1.94895145631068		4.886973333333287		0.00020598317152131784	-0.006115991845635974		0.02456705782887833
2014-06-10 08:43:38.500	437.492	1.9505728155339803		4.757341111111033		0.0018236526429338267	-0.006122777063578343		0.02673345261726237
2014-06-10 08:43:38.600	437.223	1.9509708737864082		4.48870888888888		0.0022180211434736923	-0.005733655826643137		0.01598786415069771
2014-06-10 08:43:38.700	436.986	1.9482427184466025		4.252076666666653		-0.0005138239482196383	-0.002528711802150912		0.0003256516424877264
2014-06-10 08:43:38.800	436.866	1.9491165048543688		4.132444444444388		0.00035627270765892227	-0.004915113979115953		0.002077281067165438
2014-06-10 08:43:38.900	436.97	1.9511359223300968		4.236812222222227		0.0023720004314990994	-0.0002403464394971664		2.4446104792084487e-06
2014-06-10 08:43:39.000	436.865	1.9535533980582525		4.132180000000004		0.004785786407766945	0.0029266472879204354		0.0007369231376441763
2014-06-10 08:43:39.100	436.944	1.9517669902912624		4.211547777777753		0.002995688888889125	0.0040709057776665385		0.034452289306978884
2014-06-10 08:43:39.200	437.516	1.9513786407766989		4.783915555555495		0.0026036496224377537	0.004195596273990147		0.0584068440259982
2014-06-10 08:43:39.300	437.946	1.95542718446602		5.214283333333299		0.0066485035598706785	0.0044870743649689186		0.05594083017487608
2014-06-10 08:43:39.400	437.2	1.9515825242718448		4.4686511111110585		0.002800153613808032	0.004998958091137561		0.09795609127504797
2014-06-10 08:43:39.500	436.934	1.9552815533980583		4.203018888888892		0.0064954929881337895	0.004850982074706784		0.16799860424062293
2014-06-10 08:43:39.600	437.225	1.954514563106796		4.494386666666685		0.005724812944983615	0.005123434894317607		0.08410635393639447
2014-06-10 08:43:39.700	436.853	1.9541165048543687		4.1227544444444115		0.005323064940669031	0.00500939877887408		0.11521602630570825
2014-06-10 08:43:39.800	436.622	1.9506796116504848		3.8921222222221563		0.0018824819848968226	0.004560221961508022		0.1602515436404794
2014-06-10 08:43:39.900	436.589	1.9500097087378638		3.8594899999999934		0.0012088893203883178	0.004563724446202128		0.225554023922688
2014-06-10 08:43:40.000	436.409	1.9481844660194167		3.6798577777777273		-0.0006200431499463478	0.0043491150044904035		0.17511299553836418
2014-06-10 08:43:40.100	436.26	1.948922330097088		3.5312255555555225		0.0001141311758363628	0.004083478215826646		0.1896713522024746
2014-06-10 08:43:40.200	436.30400000000014	1.9535631067961163		3.5755933333334724		0.004751218122977186	0.003566321314972478		0.12727988769826554
2014-06-10 08:43:40.300	436.32800000000015	1.9494660194174758		3.599961111111213		0.0006504409924490417	0.0034593410671061764		0.1715647513003539
2014-06-10 08:43:40.400	436.219	1.9514174757281555		3.4913288888888587		0.002598207551240739	0.003540607606554785		0.1118286600604873
2014-06-10 08:43:40.500	436.164	1.9554174757281555		3.4366966666666485		0.006594517799352939	0.003565764037456403		0.12417341122654972
2014-06-10 08:43:40.600	436.116	1.9501941747572813		3.3890644444443865		0.0013675270765911574	0.003334850973108641		0.06287914764131612
2014-06-10 08:43:40.700	436.10400000000016	1.9512524271844665		3.377432222222353		0.00242208975188829	0.0035025378504293307		0.015841080384875066
2014-06-10 08:43:40.800	436.212	1.948446601941748		3.485799999999984		-0.00038742524271828666	-0.0018370393817918125		0.000540174817356326
2014-06-10 08:43:40.900	435.856	1.9530776699029129		3.1301677777777286		0.004239952966559103	-0.0038445177537552813		0.00959433569789653
2014-06-10 08:43:41.000	435.706	1.9501553398058251		2.9805355555554915		0.0013139331175833213	-0.004072668246155974		0.010624792451320478
2014-06-10 08:43:41.100	435.066	1.952242718446602		2.3409033333333014		0.003397622006472645	-0.0027695454431309998		0.0010638382399377226
2014-06-10 08:43:41.200	435.046	1.9503592233009708		2.3212711111110598		0.0015104371089535995	0.0030091855132165102		0.0010227767755568498
2014-06-10 08:43:41.300	435.046	1.9493300970873784		2.321638888888856		0.0004776211434733834	-0.0008160417136918277		5.201806900433164e-05
2014-06-10 08:43:41.400	435.158	1.9507184466019416		2.434006666666676		0.0018622809061488168	0.0034582719478507087		0.0020464092628056595
2014-06-10 08:43:41.500	435.496	1.951436893203884		2.772374444444381		0.002577037756203105	-0.0009078253979352736		0.00010023965736282696
2014-06-10 08:43:41.600	435.62	1.9487864077669903		2.896742222222201		-7.713743257808936e-05	-0.002020090813355011		0.0016284830987142345
2014-06-10 08:43:41.700	435.958	1.951281553398058		3.23511000000002		0.002414318446601671	0.002415906438665526		0.013573695755542141
2014-06-10 08:43:41.800	436.329	1.947485436893204		3.606477777777741		-0.0013854878101400292	-0.002136486082324968		0.003979447293265161
2014-06-10 08:43:41.900	436.184	1.9492815533980583		3.461845555555556		0.0004069389428262848	0.002214139970510541		0.008951112853535248
2014-06-10 08:43:42.000	435.81199999999984	1.9502621359223304		3.090213333333168		0.001383831715210615	0.002195604611262815		0.034240049202867155
2014-06-10 08:43:42.100	435.92900000000014	1.9545728155339803		3.2075811111112102		0.005690821574972693	0.0024598499928079514		0.0737256387518517
2014-06-10 08:43:42.200	436.105	1.9530291262135924		3.3839488888888813		0.004143442502696937	0.0027470858799389236		0.13588080211074322
2014-06-10 08:43:42.300	436.591	1.951242718446602		3.870316666666668		0.002353344983818673	0.00307051989115577		0.15198708070676994
2014-06-10 08:43:42.400	437.116	1.9503592233009708		4.3956844444443846		0.0014661600862997393	0.003354625780230002		0.1374240018444252
2014-06-10 08:43:42.500	437.335	1.9512621359223297		4.615052222222175		0.0023653829557708232	0.0038705526176966367		0.15447212412358294
2014-06-10 08:43:42.600	437.482	1.9531844660194173		4.762419999999963		0.004284023300970663	0.0039773023580946185		0.16062737067167346
2014-06-10 08:43:42.700	437.595	1.9478932038834955		4.8757877777777585		-0.0010109285868389328	0.003793193322582897		0.14043774332766995
2014-06-10 08:43:42.800	437.49300000000005	1.9542427184466016		4.774155555555581		0.0053348962243793254	0.0031176104516112994		0.08931599698004393
2014-06-10 08:43:42.900	437.25	1.9533495145631068		4.531523333333325		0.004438002588996737	0.002849199814800553		0.21752436884454895
2014-06-10 08:43:43.000	437.276	1.9560776699029123		4.557891111111076		0.007162468176914461	0.002599768648646193		0.20815723779310066
2014-06-10 08:43:43.100	437.156	1.9555436893203881		4.438258888888868		0.00662479784250225	0.002558239360070877		0.14030056155438805
2014-06-10 08:43:43.200	437.125	1.9555339805825245		4.407626666666658		0.006611399352751013	0.002777313872471891		0.15630258285110785
2014-06-10 08:43:43.300	437.232	1.9551067961165047		4.514994444444369		0.006180525134843462	0.003026340779989076		0.16171962111426869
2014-06-10 08:43:43.400	437.261	1.9562233009708736		4.544362222222162		0.0072933402373245295	0.003192933257453501		0.13140981708235686
2014-06-10 08:43:43.500	437.844	1.9533592233009711		5.1277299999999855		0.00442557281553424	0.003223292960600307		0.13054101619588734
2014-06-10 08:43:43.600	438.341	1.9552718446601944		5.6250977777777385		0.006334504422869758	0.003428288436412844		0.1212733553828716
2014-06-10 08:43:43.700	439.415	1.953242718446602		6.699465555555547		0.00430168845738943	0.003425834231537025		0.12270076626267165
2014-06-10 08:43:43.800	439.665	1.9603203883495144		6.949833333333345		0.011375668608414102	0.002850715627235456		0.12925292552108233
2014-06-10 08:43:43.900	439.269	1.9563300970873791		6.55420111111107		0.007381687594391063	0.002868892318517031		0.06207606395235804
2014-06-10 08:43:44.000	438.832	1.9540970873786407		6.1175688888888535		0.00514498813376485	0.0028379517086114412		0.03526510434733175
2014-06-10 08:43:44.100	438.348	1.952135922330097		5.6339366666666715		0.003180133333333224	0.0029590248337542147		0.03530205211287316
2014-06-10 08:43:44.200	438.032	1.954446601941748		5.3183044444443786		0.005487123193096188	0.0031852166193737427		0.03505400104861734
2014-06-10 08:43:44.300	438.241	1.9568737864077668		5.527672222222179		0.007910617907227468	0.0036036771262470076		0.043290724255327685
2014-06-10 08:43:44.400	438.75699999999995	1.958766990291262		6.044039999999995		0.009800132038834786	-0.0029850827065420298		0.026289813010810296
2014-06-10 08:43:44.500	438.515	1.960174757281553		5.8024077777777165		0.011204209277238196	-0.0019181930266272374		0.006006977826771465
2014-06-10 08:43:44.600	438.733	1.9573300970873784		6.020775555555531		0.008355859331175662	-0.0016159682755287669		0.009147977456383648
2014-06-10 08:43:44.700	438.71	1.9592718446601944		5.998143333333303		0.010293917152103926	-0.001526161668444005		0.030222067447139945
2014-06-10 08:43:44.800	439.157	1.9532330097087376		6.4455111111110455		0.0042513924487592725	-0.0013828512614820188		0.008016062366819069
2014-06-10 08:43:44.900	439.064	1.955941747572816		6.352878888888881		0.006956440560949462	-0.0011983473543153893		0.006373919477743407
2014-06-10 08:43:45.000	438.945	1.9552135922330096		6.2342466666666505		0.006224595469255467	-0.0007257756259685933		0.0007247516511492756
2014-06-10 08:43:45.100	438.862	1.9559029126213592		6.151614444444362		0.006910226105717232	-0.0012426643624106335		0.014099711132113703
2014-06-10 08:43:45.200	438.94	1.9578446601941744		6.2299822222221914		0.008848283926644607	-0.0011533875462852725		0.041621223863628674
2014-06-10 08:43:45.300	441.479	1.95190291262136		8.769350000000031		0.0029028466019420662	-0.0011523762302743925		0.07319400612496839
2014-06-10 08:43:45.400	443.39	1.9562135922330093		10.680717777777717		0.0072098364617039215	-0.0012006045004243249		0.05044320752094875
2014-06-10 08:43:45.500	442.99300000000005	1.9564563106796118		10.284085555555578		0.007448865156418848	-0.001243540177441453		0.02908906835217985
2014-06-10 08:43:45.600	442.567	1.9541359223300967		9.858453333333273		0.005124787055015735	-0.0011167793587043009		0.0032546876468961565
2014-06-10 08:43:45.700	442.371	1.9586796116504848		9.662821111111043		0.009664786623516441	-0.0005875877323859577		0.00036031988052272207
2014-06-10 08:43:45.800	442.159	1.9563786407766992		9.451188888888849		0.007360125997842638	0.001331098467869744		0.006910278619826318
2014-06-10 08:43:45.900	442.112	1.957932038834952		9.404556666666624		0.008909834304207331	-0.0013316235942379987		0.005131628747757128
2014-06-10 08:43:46.000	441.789	1.952922330097088		9.081924444444383		0.0038964358144555344	-0.0015280529306506215		0.01686380506445401
2014-06-10 08:43:46.100	442.272	1.9570582524271851		9.565292222222183		0.008028668392664917	-0.00174121197366559		0.05532417035058648
2014-06-10 08:43:46.200	442.334	1.95647572815534		9.627659999999992		0.0074424543689322045	-0.001986316653725503		0.13716529014472162
2014-06-10 08:43:46.300	442.228	1.9582135922330093		9.522027777777737		0.00917662869471392	-0.002047702883881636		0.07436209177921126
2014-06-10 08:43:46.400	441.015	1.953922330097088		8.309395555555511		0.004881676806904212	-0.0015497642563948573		0.107908227216006
2014-06-10 08:43:46.500	440.621	1.959155339805825		7.915763333333302		0.010110996763753821	-0.001516099797175133		0.11698761452900865
2014-06-10 08:43:46.600	440.941	1.956980582524272		8.236131111111035		0.007932549730312877	-0.0015117087609237804		0.12068679878763584
2014-06-10 08:43:46.700	440.552	1.9588640776699031		7.847498888888823		0.009812355124056316	-0.0013796378673678945		0.034098855135925
2014-06-10 08:43:46.800	440.23400000000015	1.95895145631068		7.529866666666805		0.009896044012945415	0.0009154450566280721		0.0005907020677483098
2014-06-10 08:43:46.900	440.43	1.9586796116504848		7.726234444444401		0.009620509600862805	0.0016159342419592765		0.008486850019049388
2014-06-10 08:43:47.000	440.836	1.959640776699029		8.132602222222204		0.010577984897518709	0.001654076812781144		0.014862628668979534
2014-06-10 08:43:47.100	440.215	1.959553398058252		7.511969999999962		0.010486916504854005	0.001526333993674217		0.04906390521200408
2014-06-10 08:43:47.200	439.214	1.9558252427184464		6.511337777777727		0.0067550714131605636	0.0019140117887868813		0.12073217149766725
2014-06-10 08:43:47.300	438.881	1.958048543689321		6.178705555555497		0.00897468263214729	0.00219559971513618		0.21627908579467855
2014-06-10 08:43:47.400	438.74300000000005	1.958621359223301		6.0410733333333715		0.00954380841423963	0.002721744921356255		0.2385764458729117
2014-06-10 08:43:47.500	438.981	1.958436893203884		6.279441111111055		0.009355652642934809	0.002811871071917753		0.3794867174995243
2014-06-10 08:43:47.600	438.84	1.9563106796116505		6.138808888888832		0.007225749298813477	0.003021246013989269		0.3555001638234885
2014-06-10 08:43:47.700	438.592	1.9515825242718448		5.891176666666638		0.002493904207119924	0.0033533266304979987		0.41054752096846975
2014-06-10 08:43:47.800	438.431	1.9559029126213592		5.7305444444443765		0.006810602804746546	0.0035614646663358744		0.3788551922683544
2014-06-10 08:43:47.900	438.327	1.9553495145631064		5.626912222222189		0.006253514994605913	0.003651402054274201		0.3376951425459693
2014-06-10 08:43:48.000	438.407	1.9586601941747568		5.707279999999969		0.009560504854368546	0.004013929044223373		0.3240759303298271
2014-06-10 08:43:48.100	438.361	1.9513592233009711		5.661647777777716		0.0022558442286950697	0.005185696694757882		0.2405323071295062
2014-06-10 08:43:48.200	438.296	1.9533980582524264		5.597015555555514		0.004290989428262781	0.006374696702447428		0.07939756391875444
2014-06-10 08:43:48.300	438.79400000000015	1.9521941747572813		6.095383333333473		0.003083416181229648	0.00675110528237535		0.11080514745053494
2014-06-10 08:43:48.400	438.646	1.9568737864077668		5.9477511111110175		0.007759338079827094	0.006113702682817594		0.03632581197866097
2014-06-10 08:43:48.500	438.742	1.9527961165048544		6.044118888888817		0.0036779784250269287	0.005484180384286506		0.019125996347450797
2014-06-10 08:43:48.600	438.829	1.9555728155339809		6.13148666666666		0.006450987702265597	-0.005291510089944346		0.03408751849963682
2014-06-10 08:43:48.700	438.682	1.9563009708737864		5.984854444444353		0.00717545329018332	-0.00471701904591443		0.1219765089875802
2014-06-10 08:43:48.800	438.30400000000014	1.955504854368932		5.607222222222333		0.006375647033441068	-0.003871623203609442		0.008009178197125861
2014-06-10 08:43:48.900	438.125	1.9536213592233007		5.4285899999999865		0.004488462135922022	-0.003572153871616703		0.0478825226130496
2014-06-10 08:43:49.000	437.975	1.9545631067961164		5.278957777777748		0.005426519956849951	-0.003255147227962961		0.008533716384822818
2014-06-10 08:43:49.100	437.776	1.9553203883495147		5.0803255555555324		0.006180111758360418	-0.0028576533301753137		0.05969367668437105
2014-06-10 08:43:49.200	437.96	1.9532815533980583		5.264693333333298		0.004137587055016212	-0.0032744305872794144		0.1556661760907647
2014-06-10 08:43:49.300	437.776	1.9564077669902908		5.081061111111068		0.0072601108953609375	-0.0032825825342351986		0.1972993347607259
2014-06-10 08:43:49.400	437.889	1.9544174757281552		5.194428888888865		0.005266129881337457	-0.0033304135580581444		0.18766684439769732
2014-06-10 08:43:49.500	437.596	1.958349514563107		4.901796666666655		0.009194478964401398	-0.003410931213097877		0.24154858127015136
2014-06-10 08:43:49.600	437.165	1.9572912621359224		4.471164444444412		0.008132536785329103	-0.003454400670361339		0.18394425280466511
2014-06-10 08:43:49.700	437.015	1.9523689320388349		4.3215322222221735		0.003206516936353765	-0.003880712402259004		0.16008077842438606
2014-06-10 08:43:49.800	436.82	1.95742718446602		4.126899999999978		0.008261079611650679	-0.0044309274016192755		0.22131773194040316
2014-06-10 08:43:49.900	436.80400000000014	1.9527572815533984		4.111267777777869		0.0035874869471417274	-0.004843420023489807		0.2464203644865052
2014-06-10 08:43:50.000	436.63699999999994	1.9567961165048544		3.9446355555555215		0.0076226321467098845	-0.004905195446840845		0.18562501922230945
2014-06-10 08:43:50.100	436.587	1.9623883495145629		3.8950033333333063		0.013211175404530541	-0.005177654652686154		0.0919368424043493
2014-06-10 08:43:50.200	436.682	1.959446601941748		3.9903711111110733		0.01026573807982789	-0.005613172502016562		0.11351278689533295
2014-06-10 08:43:50.300	436.769	1.9594854368932035		4.07773888888886		0.0103008832793956	-0.005351045022817228		0.10458405016532166
2014-06-10 08:43:50.400	436.784	1.9573592233009711		4.0931066666666425		0.00817097993527538	-0.004207328197763765		0.04075081595474148
2014-06-10 08:43:50.500	436.91900000000015	1.9565728155339803		4.2284744444446005		0.007380882416396781	-0.003585227192451921		0.06751022437257058
2014-06-10 08:43:50.600	436.881	1.9540776699029128		4.190842222222159		0.004882047033441417	-0.003148656062771041		0.04188671372959778
2014-06-10 08:43:50.700	437.00800000000015	1.957679611650485		4.318210000000136		0.008480299029125948	-0.0030382768974454013		0.11807976825177495
2014-06-10 08:43:50.800	436.858	1.9575145631067965		4.1685777777777835		0.00831156073354955	-0.002516209734886153		0.21169244267407014
2014-06-10 08:43:50.900	436.469	1.9567281553398057		3.7799455555555137		0.0075214632146709546	-0.002174404412249998		0.2617328276668285
2014-06-10 08:43:51.000	436.452	1.954029126213592		3.763313333333315		0.004818744336569036	-0.0016359312840666064		0.33750862652466473
2014-06-10 08:43:51.100	437.499	1.9530485436893208		4.810681111111137		0.003834472060410432	-0.0015685573958557394		0.4216442921006537
2014-06-10 08:43:51.200	438.10400000000016	1.9539126213592235		5.416048888889009		0.0046948599784253356	-0.0012574406110728252		0.3048030138042363
2014-06-10 08:43:51.300	438.86	1.9573300970873784		6.172416666666662		0.008108645954692406	-0.0011589708611534461		0.3400279389429701
2014-06-10 08:43:51.400	438.98900000000015	1.9538932038834949		6.301784444444594		0.004668062998921085	-0.0009887500734221037		0.39877715954050896
2014-06-10 08:43:51.500	438.869	1.9576019417475727		6.182152222222213		0.008373111111111164	-0.0008149930476345679		0.28534429684817536
2014-06-10 08:43:51.600	439.075	1.95152427184466		6.388519999999971		0.0022917514563107755	-0.0007391195866137845		0.12249573760347515
2014-06-10 08:43:51.700	440.011	1.9529805825242719		7.324887777777747		0.003744372384034689	-0.0006583535068676883		0.12981180236476714
2014-06-10 08:43:51.800	440.759	1.952650485436893		8.073255555555534		0.003410585544767919	-0.0005600622840199819		0.0891991931890332
2014-06-10 08:43:51.900	442.88	1.952941747572816		10.194623333333313		0.003698157928802681	-0.0004735790776863991		0.006762007016185051
2014-06-10 08:43:52.000	442.192	1.9507961165048544		9.506991111111065		0.0015488371089535935	0.0005363305513620217		0.02119338424793793
2014-06-10 08:43:52.100	442.007	1.9565728155339803		9.322358888888802		0.00732184638619171	0.0005821898926373356		0.0180229060432692
2014-06-10 08:43:52.200	442.486	1.9513786407766989		9.80172666666664		0.002123981877022452	0.0006124841449591784		0.014546538755091187
2014-06-10 08:43:52.300	444.729	1.950631067961165		12.045094444444487		0.0013727193096007009	0.0005989612358216827		0.0052963068667964425
2014-06-10 08:43:52.400	446.566	1.9538155339805827		13.882462222222161		0.004553495577130695	0.0005814904513492142		0.021835814602972074
2014-06-10 08:43:52.500	446.411	1.956398058252428		13.727829999999983		0.007132330097087801	0.0006173297166654423		0.04613168303196692
2014-06-10 08:43:52.600	448.605	1.9533106796116504		15.922197777777797		0.0040412617044227606	0.0005869355940945348		0.12532241346599965
2014-06-10 08:43:52.700	449.597	1.9534174757281555		16.914565555555498		0.004144368069040061	0.0005766460219948412		0.08189568550472495
2014-06-10 08:43:52.800	450.776	1.9561844660194176		18.093933333333325		0.006907668608414408	0.0005647489706549278		0.09905923647899696
2014-06-10 08:43:52.900	447.891	1.958961165048544		15.209301111111074		0.009680677885652631	0.0005490762611922354		0.09186731087964972
2014-06-10 08:43:53.000	444.225	1.9516407766990287		11.543668888888874		0.0023565997842498465	0.0005336328088782613		0.062201430592484265
2014-06-10 08:43:53.100	442.153	1.9527669902912623		9.472036666666668		0.003479123624595681	0.0005302193861809017		0.007902024014795455
2014-06-10 08:43:53.200	438.668	1.9558543689320391		5.987404444444452		0.006562812513484673	-4.297065315185581e-05		1.0208197108611874e-05
2014-06-10 08:43:53.300	437.271	1.9543203883495144		4.590772222222141		0.005025142179072129	-0.0005322264132025447		0.018358244142283632
2014-06-10 08:43:53.400	439.314	1.950436893203884		6.634140000000002		0.0011379572815535255	-0.00048678463189529025		0.017342519617931706
2014-06-10 08:43:53.500	440.602	1.9527766990291255		7.922507777777753		0.0034740733549079032	-0.000471602978738854		0.007314361185310217
2014-06-10 08:43:53.600	439.00199999999984	1.95447572815534		6.322875555555357		0.005169412729234324	-0.00048055930278730324		0.019157076213637863
2014-06-10 08:43:53.700	437.718	1.951980582524272		5.039243333333332		0.0026705773462785127	-0.0005066925321872298		0.01692664208464971
2014-06-10 08:43:53.800	438.539	1.9533592233009711		5.860611111111098		0.004045528371089846	-0.0005492334350469671		0.007151085626223899
2014-06-10 08:43:53.900	437.977	1.9551941747572816		5.2989788888888265		0.005876790075512561	-0.0007318666499478317		0.03640443915755474
2014-06-10 08:43:54.000	437.10900000000015	1.9587087378640773		4.431346666666798		0.009387663430420412	-0.0009267531583671996		0.4058240679786788
2014-06-10 08:43:54.100	436.159	1.9573980582524264		3.4817144444444352		0.008073294066881953	-0.0011065905070860422		0.31314288243842753
2014-06-10 08:43:54.200	435.232	1.9593786407766989		2.5550822222221545		0.010050186839266395	-0.001297340957013551		0.20179643627196667
2014-06-10 08:43:54.300	435.12699999999984	1.9563592233009708		2.450449999999819		0.0070270796116505	-0.0013120797969791425		0.15760792620528552
2014-06-10 08:43:54.400	435.173	1.9538932038834949		2.4968177777777782		0.004557370442286768	-0.0012986139570657642		0.1129438403167707
2014-06-10 08:43:54.500	434.992	1.955436893203884		2.316185555555478		0.006097370010787806	-0.0010996984669896313		0.05040131511915984
2014-06-10 08:43:54.600	434.721	1.9567961165048544		2.0455533333333165		0.007452903559870715	-0.0009687379787618397		0.004731493201013034
2014-06-10 08:43:54.700	435.57800000000015	1.955990291262136		2.9029211111112545		0.006643388565264585	0.00013743059878273465		3.198287072278166e-05
2014-06-10 08:43:54.800	437.244	1.9540194174757284		4.569288888888877		0.004668825026969081	0.0006810050935318111		0.0027081586475408773
2014-06-10 08:43:54.900	438.08	1.9563786407766992		5.405656666666629		0.007024358576052103	0.0007031496658690418		0.00869504427974413
2014-06-10 08:43:55.000	438.51	1.9564563106796118		5.8360244444444325		0.007098338727077103	0.0007097449648796414		0.008750284776525964
2014-06-10 08:43:55.100	438.761	1.9577087378640767		6.0873922222221495		0.008347076159654243	0.0006707466369163927		0.014144726369591671
2014-06-10 08:43:55.200	439.01300000000015	1.957504854368932		6.339760000000126		0.00813950291262122	0.0006792070283720932		0.02271169721349965
2014-06-10 08:43:55.300	439.066	1.957650485436893		6.3931277777777495		0.008281444228694479	0.0005952471830750124		0.14935001438978926
2014-06-10 08:43:55.400	439.473	1.9563106796116505		6.8004955555555275		0.006937948651564163	0.0006457074687235599		0.13182997315070033
2014-06-10 08:43:55.500	440.25300000000016	1.956252427184466		7.580863333333467		0.006876006472491758	0.0005920299989131838		0.058260968441221035
2014-06-10 08:43:55.600	440.328	1.9568543689320383		7.656231111111139		0.007474258468176399	0.0006287324545032046		0.03461595331667119
2014-06-10 08:43:55.700	439.28	1.9572038834951453		6.608598888888822		0.00782008327939554	0.0008072097623629298		0.11933524007946215
2014-06-10 08:43:55.800	438.531	1.9552038834951453		5.859966666666651		0.005816393527507957	0.00093464399623574		0.03422625075419762
2014-06-10 08:43:55.900	437.875	1.9550582524271845		5.2043344444444415		0.005667072707659093	0.0004412506385426752		0.0006769044638569849
2014-06-10 08:43:56.000	437.815	1.9559611650485438		5.144702222222179		0.006566295577130843	0.0007568949262927625		0.009153327381663048
2014-06-10 08:43:56.100	437.271	1.9570776699029129		4.601069999999937		0.007679110679611911	0.0005708476040509628		0.0017648653707499965
2014-06-10 08:43:56.200	436.648	1.9566601941747568		3.9784377777777986		0.0072579451995680175	0.000947351254935147		0.009376790473916291
2014-06-10 08:43:56.300	436.615	1.9575436893203884		3.9458055555555234		0.008137750593311788	0.00028350328965759744		0.00015790348673948174
2014-06-10 08:43:56.400	436.922	1.9558446601941748		4.25317333333328		0.0064350317152104255	-0.0009190612145530176		0.01132310915703361
2014-06-10 08:43:56.500	436.913	1.955864077669903		4.244541111111118		0.006450759439050824	-0.001105135200066936		0.043057549796896535
2014-06-10 08:43:56.600	436.789	1.9543203883495144		4.1209088888888346		0.0049033803667744005	-0.0013919580114512512		0.05957581874842033
2014-06-10 08:43:56.700	436.521	1.958485436893204		3.853276666666602		0.009064739158576307	-0.0018231225359469515		0.11650911649376999
2014-06-10 08:43:56.800	436.291	1.9578252427184464		3.623644444444437		0.008400855231930794	-0.002415515055263885		0.23087085572639424
2014-06-10 08:43:56.900	436.034	1.9556213592233007		3.367012222222172		0.006193281984897325	-0.002901824819133676		0.2042848269644693
2014-06-10 08:43:57.000	435.976	1.9574077669902912		3.309379999999976		0.007975999999999983	-0.003241608117287471		0.16816479549681412
2014-06-10 08:43:57.100	436.849	1.952611650485437		4.182747777777763		0.003176193743257949	-0.004710234593904867		0.21192230164395745
2014-06-10 08:43:57.200	435.909	1.95726213592233		3.243115555555505		0.007822989428263316	-0.00501435238281591		0.2595963602642896
2014-06-10 08:43:57.300	435.635	1.9576699029126208		2.9694833333333017		0.008227066666666172	-0.004996419372101382		0.2593437830764988
2014-06-10 08:43:57.400	435.825	1.9597184466019413		3.1598511111110947		0.010271920604099094	-0.0050770424289697715		0.2587672368122501
2014-06-10 08:43:57.500	436.464	1.9595436893203888		3.7992188888888454		0.010093473570658595	-0.00521671526740075		0.1617567900926108
2014-06-10 08:43:57.600	436.853	1.9561941747572813		4.188586666666652		0.006740269255663289	-0.005419706698240028		0.11589025197474995
2014-06-10 08:43:57.700	436.671	1.9589805825242719		4.006954444444432		0.00952298727076628	-0.005303034424116652		0.09813649721367873
2014-06-10 08:43:57.800	436.41	1.9565533980582523		3.746322222222204		0.007092113052858728	-0.005305003784580362		0.12466468239361353
2014-06-10 08:43:57.900	436.88800000000015	1.955932038834952		4.224690000000122		0.006467064077670282	-0.005247046673935066		0.1237034501119743
2014-06-10 08:43:58.000	436.94	1.951368932038835		4.27705777777777		0.0019002675296657667	-0.005275713718552698		0.13171791043431424
2014-06-10 08:43:58.100	436.858	1.9568543689320383		4.1954255555555156		0.007382014670981318	-0.005935638231304404		0.1680099122794157
2014-06-10 08:43:58.200	436.708	1.9565825242718449		4.045793333333337		0.007106480258900039	-0.0058382864960162045		0.12636593883724842
2014-06-10 08:43:58.300	436.486	1.9547087378640773		3.824161111111096		0.00522900409924465	-0.006048249013011766		0.1098646110547703
2014-06-10 08:43:58.400	435.973	1.9539029126213592		3.3115288888888585		0.004419489104638519	-0.007221829651353499		0.11035319701626868
2014-06-10 08:43:58.500	436.052	1.9541650485436897		3.3908966666666065		0.004677935275081202	-0.008799540306910028		0.14173416240768344
2014-06-10 08:43:58.600	435.968	1.9569029126213595		3.3072644444444563		0.007412109600863248	-0.008555710393846077		0.14570363798825198
2014-06-10 08:43:58.700	436.181	1.9585825242718449		3.520632222222161		0.0090880314994608	-0.010019796798053931		0.09623022900399554
2014-06-10 08:43:58.800	436.329	1.9561067961165048		3.668999999999983		0.00660861359223297	-0.00976355829315732		0.1168460637211918
2014-06-10 08:43:58.900	436.111	1.9560291262135925		3.4513677777777616		0.0065272539374328096	-0.008336528884117409		0.03604301527481631
2014-06-10 08:43:59.000	435.932	1.9615922330097084		3.2727355555554714		0.01208667098166094	0.0052879333532062965		0.0013652138302067038
2014-06-10 08:43:59.100	436.136	1.9590679611650488		3.4771033333332757		0.009558709385113495	0.005098711888105587		0.09449636451609827
2014-06-10 08:43:59.200	436.533	1.9585922330097087		3.87447111111112		0.009079291477885665	0.004515385161605846		0.07096404621605842
2014-06-10 08:43:59.300	436.275	1.9613495145631064		3.6168388888888217		0.01183288327939547	0.003833364853781424		0.061797365210542736
2014-06-10 08:43:59.400	435.962	1.9647475728155341		3.30420666666663		0.015227251779935225	0.0032079270339973177		0.059953024809649536
2014-06-10 08:43:59.500	436.112	1.957019417475728		3.4545744444444035		0.007495406688241556	0.002807157950690445		0.02602969457671278
2014-06-10 08:43:59.600	436.432	1.9638737864077669		3.774942222222137		0.014346085868392587	0.0022273311002966893		0.016198414935003264
2014-06-10 08:43:59.700	436.79	1.9568543689320383		4.1333099999999945		0.007322978640776245	0.0019817989736170484		0.00505545102380257
2014-06-10 08:43:59.800	437.30800000000005	1.96021359223301		4.65167777777782		0.010678512189860044	0.0007469327795477411		0.00020604345120109249
2014-06-10 08:43:59.900	437.657	1.962009708737864		5.001045555555494		0.012470938942826136	-0.0018188515883036888		0.003386609150580869
2014-06-10 08:44:00.000	438.283	1.9623689320388351		5.6274133333333225		0.012826472491909602	-0.0020949368916110887		0.05618069050867278
2014-06-10 08:44:00.100	437.951	1.957970873786408		5.295781111111068		0.008424724487594348	-0.002330499786513626		0.06849483764315803
2014-06-10 08:44:00.200	438.42900000000014	1.9590776699029129		5.774148888888988		0.009527830852211759	-0.0027397868263308385		0.08282552223528658
2014-06-10 08:44:00.300	438.672	1.9598349514563105		6.017516666666608		0.01028142265372156	-0.0030004741944881816		0.08849046732206818
2014-06-10 08:44:00.400	438.325	1.9589126213592232		5.670884444444425		0.009355402804746449	-0.003527461214494601		0.060296868116213626
2014-06-10 08:44:00.500	439.43800000000016	1.960757281553398		6.784252222222335		0.011196373247033486	-0.0035065341121140146		0.011181855723316257
2014-06-10 08:44:00.600	438.789	1.9597961165048543		6.135619999999959		0.010231518446601973	-0.0040209745575331005		0.10854189330362407
2014-06-10 08:44:00.700	438.175	1.9578252427184464		5.521987777777781		0.008256954908306247	-0.0036564104135219564		0.05269683025933442
2014-06-10 08:44:00.800	437.93300000000005	1.9598446601941748		5.280355555555559		0.01027268263214687	-0.003642871340572745		0.14728735716715086
2014-06-10 08:44:00.900	438.31800000000015	1.9557864077669904		5.66572333333346		0.006210740453074681	-0.0034496463057210537		0.14920876340650255
2014-06-10 08:44:01.000	438.617	1.9552718446601944		5.9650911111110645		0.005692487594390894	-0.003246900053611551		0.13785527909512
2014-06-10 08:44:01.100	437.956	1.9541067961165048		5.304458888888803		0.004523749298813495	-0.00299225061801636		0.1336049926612845
2014-06-10 08:44:01.200	437.735	1.9551650485436889		5.083826666666653		0.00557831197410974	-0.003476553365155521		0.14048849544222214
2014-06-10 08:44:01.300	438.00199999999984	1.952611650485437		5.351194444444276		0.003021224163969993	-0.0031643491619884586		0.12860743671891778
2014-06-10 08:44:01.400	439.06300000000016	1.9553398058252425		6.412562222222334		0.005745689751887717	-0.001895513349535036		0.12750846982707628
2014-06-10 08:44:01.500	439.74	1.9527184466019416		7.089929999999981		0.0031206407766990463	-0.0010643024532692596		0.0077039805428856705
2014-06-10 08:44:01.600	440.216	1.954893203883496		7.566297777777778		0.0052917083063652726	-0.0005685193447200152		0.001417409754421483
2014-06-10 08:44:01.700	440.461	1.9536893203883496		7.811665555555521		0.004084135059331251	0.00015628479809618132		0.00010546312149911802
2014-06-10 08:44:01.800	440.432	1.9545048543689318		7.783033333333265		0.004895979288025876	-5.368985189588712e-05		1.5302605534511487e-05
2014-06-10 08:44:01.900	440.094	1.9536213592233007		7.445401111111096		0.00400879439050672	0.000392959902076237		0.011006711069160385
2014-06-10 08:44:02.000	439.375	1.9534368932038841		6.7267688888888415		0.003820638619202121	0.00037483356603657496		0.017254129447006224
2014-06-10 08:44:02.100	439.586	1.949242718446602		6.938136666666651		-0.0003772258899676917	0.00040694536045288296		0.0641844061169844
2014-06-10 08:44:02.200	440.593	1.9545436893203885		7.945504444444452		0.004920055231931064	0.00042157386212934953		0.09910744805526993
2014-06-10 08:44:02.300	444.449	1.953		11.801872222222187		0.003372676159654864	0.00042670403336410697		0.20033481811126108
2014-06-10 08:44:02.400	448.604	1.9567184466019416		15.957240000000011		0.007087433009708598	0.0005621803398022682		0.21161749996779003
2014-06-10 08:44:02.500	448.465	1.9553300970873788		15.818607777777743		0.005695393743258004	0.0005801035468548543		0.2234119596650668
2014-06-10 08:44:02.600	447.131	1.954495145631068		14.48497555555548		0.00485675253505935	0.0005939435058827441		0.21229570684854848
2014-06-10 08:44:02.700	447.58	1.9527669902912623		14.934343333333286		0.003124907443365909	0.0006417226880012282		0.2470040416721139
2014-06-10 08:44:02.800	448.131	1.9531941747572807		15.48571111111107		0.0035484021574969655	0.0006778869233076662		0.23027227512878615
2014-06-10 08:44:02.900	447.304	1.9533106796116504		14.659078888888875		0.003661217259978367	0.0007385773010918259		0.24227654460580894
2014-06-10 08:44:03.000	446.322	1.957009708737864		13.677446666666587		0.007356556634304123	0.0008100893616466192		0.24975481240356545
2014-06-10 08:44:03.100	447.466	1.9559126213592235		14.821814444444444		0.006255779503775871	0.000997276585674893		0.232381875709578
2014-06-10 08:44:03.200	450.065	1.956349514563107		17.42118222222217		0.006688982955771472	0.0011760442348226366		0.05446525667647943
2014-06-10 08:44:03.300	448.246	1.9608543689320392		15.602549999999953		0.011190147572816002	0.001312167732725555		0.12669761525386505
2014-06-10 08:44:03.400	447.815	1.9532621359223301		15.171917777777765		0.003594224811218849	0.0009375870174358437		0.27189361895136965
2014-06-10 08:44:03.500	447.755	1.9559708737864083		15.1122855555555		0.00629927292340926	0.0007545888892399028		0.3865383705082221
2014-06-10 08:44:03.600	446.753	1.957446601941748		14.110653333333348		0.007771311326860929	0.0007423511692390437		0.4403886625627341
2014-06-10 08:44:03.700	446.37	1.9533106796116504		13.728021111111104		0.0036316992448759407	0.0008255176966631764		0.442275129725878
2014-06-10 08:44:03.800	446.105	1.9525533980582528		13.463388888888858		0.002870727939590534	0.00093605322843483		0.3439385880148891
2014-06-10 08:44:03.900	446.08	1.9552815533980583		13.43875666666662		0.005595193527508258	0.0009404221995760971		0.3316613893720047
2014-06-10 08:44:04.000	445.99	1.9581067961165048		13.349124444444444		0.008416746494066984	0.0008752767488243119		0.3311287553052351
2014-06-10 08:44:04.100	447.721	1.9587475728155341		15.080492222222176		0.009053833441208248	0.0008657510300009154		0.2952247118247373
2014-06-10 08:44:04.200	453.093	1.9580679611650484		20.452859999999987		0.008370532038834977	0.0008831039912190838		0.30252871093779954
2014-06-10 08:44:04.300	457.484	1.9610291262135917		24.844227777777807		0.011328007335490664	0.0008443196238632134		0.33563422400469034
2014-06-10 08:44:04.400	459.261	1.9609320388349518		26.621595555555476		0.011227230204962968	0.0008467809917250106		0.3949020551222023
2014-06-10 08:44:04.500	454.961	1.960388349514563		22.321963333333315		0.010679851132686213	0.0007918944961317017		0.3936586741595747
2014-06-10 08:44:04.600	452.963	1.96373786407767		20.32433111111112		0.014025675943905249	0.0007805575360481956		0.3611994082438953
2014-06-10 08:44:04.700	450.201	1.966		17.562698888888804		0.016284122114347488	0.0006938723304240254		0.2805817537296828
2014-06-10 08:44:04.800	450.309	1.9625436893203885		17.67106666666666		0.012824121682848187	0.0006114810732507862		0.14473223129740811
2014-06-10 08:44:04.900	455.071	1.960485436893204		22.433434444444398		0.010762179503776005	0.0005243399228119467		0.06819625239157807
2014-06-10 08:44:05.000	454.705	1.9578155339805825		22.067802222222163		0.008088586839266387	0.0005210581734825286		0.010121127429785466
2014-06-10 08:44:05.100	453.844	1.9628543689320392		21.207169999999962		0.013123732038835323	-0.0005375792445244371		0.0047325020962505964
2014-06-10 08:44:05.200	457.231	1.9625339805825242		24.594537777777763		0.01279965393743221	-0.0005405083617455498		0.005600861026220661
2014-06-10 08:44:05.300	455.896	1.9628058252427183		23.259905555555463		0.013067808845738773	0.0003873457334072425		0.0017958452866925231
2014-06-10 08:44:05.400	456.617	1.96252427184466		23.981273333333263		0.012782565695792723	0.00048812421430204485		0.01895602809064683
2014-06-10 08:44:05.500	454.762	1.9598155339805825		22.12664111111104		0.010070138079827371	0.00046620615518313884		0.02704508474952777
2014-06-10 08:44:05.600	463.8	1.9607766990291264		31.16500888888885		0.011027613376483504	0.00045175006748832586		0.05804120563524785
2014-06-10 08:44:05.700	461.501	1.9588640776699031		28.866376666666607		0.00911130226537238	0.0004178998546781221		0.04143774457781119
2014-06-10 08:44:05.800	459.691	1.9632233009708744		27.05674444444441		0.013466835814455623	0.00035024708411176734		0.0958709811076936
2014-06-10 08:44:05.900	452.685	1.957233009708738		20.05111222222217		0.007472854800431694	0.0003516019182839584		0.14132687089736015
2014-06-10 08:44:06.000	451.941	1.962757281553398		19.30747999999994		0.012993436893203869	0.00037716707264496803		0.15994671858791265
2014-06-10 08:44:06.100	447.481	1.959029126213592		14.847847777777758		0.00926159180150976	0.0004078735137853301		0.18861726158543285
2014-06-10 08:44:06.200	445.208	1.95847572815534		12.575215555555529		0.008704503991370238	0.00045230362195844426		0.18154177427210794
2014-06-10 08:44:06.300	447.53	1.958174757281553		14.897583333333273		0.008399843365695547	0.0004467574447012299		0.15474823369170632
2014-06-10 08:44:06.400	445.258	1.9602233009708736		12.625951111111135		0.01044469730312825	0.0004532456850651514		0.10833261979805088
2014-06-10 08:44:06.500	445.083	1.9583786407766988		12.451318888888865		0.008596347357065603	0.00048613127007354583		0.0553599706690799
2014-06-10 08:44:06.600	445.794	1.9620970873786407		13.162686666666673		0.012311104207119785	0.0004931677736914226		0.04555966825117964
2014-06-10 08:44:06.700	447.148	1.9601067961165048		14.517054444444456		0.010317123193096078	0.0006554666834219154		0.0055584733451644296
2014-06-10 08:44:06.800	448.036	1.9578058252427184		15.405422222222171		0.00801246256742183	0.0007859955209971434		0.0027458217396904047
2014-06-10 08:44:06.900	448.463	1.956650485436893		15.832789999999989		0.006853433009708754	-0.0011494274496724598		0.12049717950857895
2014-06-10 08:44:07.000	449.629	1.9556213592233007		16.999157777777786		0.0058206170442285385	-0.0011898867344955599		0.14471546116577558
2014-06-10 08:44:07.100	448.836	1.9538932038834949		16.206525555555515		0.004088771952534875	-0.0010762404503142492		0.4121857154643577
2014-06-10 08:44:07.200	449.11	1.95852427184466		16.480893333333313		0.008716150161812264	-0.0010261096710115598		0.4498515753276355
2014-06-10 08:44:07.300	451.718	1.955660194174757		19.089261111111114		0.0058483827400215285	-0.001061432552578906		0.4718355566615726
2014-06-10 08:44:07.400	451.404	1.9537864077669904		18.775628888888832		0.0039709065803670285	-0.0011345267961035473		0.32799447940846904
2014-06-10 08:44:07.500	451.529	1.9571262135922327		18.90099666666663		0.007307022653721519	-0.001116705848341367		0.30532767118609955
2014-06-10 08:44:07.600	450.768	1.9515145631067965		18.140364444444455		0.0016916824163974995	-0.001150107606615653		0.3036028374697368
2014-06-10 08:44:07.700	448.295	1.954446601941748		15.667732222222185		0.004620031499460886	-0.0011256504339917307		0.2752343271769149
2014-06-10 08:44:07.800	445.972	1.955932038834952		13.345099999999945		0.0061017786407771	-0.0010773102500518954		0.2601043606650036
2014-06-10 08:44:07.900	445.012	1.958514563106796		12.385467777777706		0.008680613160733541	-0.001070087050705392		0.27240097947307224
2014-06-10 08:44:08.000	444.189	1.958349514563107		11.562835555555525		0.008511874865156699	-0.001076005668845905		0.2748168955606003
2014-06-10 08:44:08.100	443.962	1.9599029126213592		11.336203333333287		0.010061583171521171	-0.0010921620834599527		0.2668298907223917
2014-06-10 08:44:08.200	445.18800000000016	1.9605825242718449		12.562571111111255		0.010737505070119058	-0.0010670495694092997		0.25112533230471895
2014-06-10 08:44:08.300	445.994	1.9523689320388349		13.368938888888865		0.0025202230852212626	-0.0011376721992779446		0.2670565332560064
2014-06-10 08:44:08.400	446.283	1.957980582524272		13.658306666666649		0.00812818381877034	-0.0013640891497690734		0.26761864680805075
2014-06-10 08:44:08.500	446.506	1.9590485436893204		13.881674444444402		0.009192455231930907	-0.0015467763124692234		0.2771683833682893
2014-06-10 08:44:08.600	446.93300000000005	1.9610485436893204		14.309042222222214		0.011188765480043106	-0.00163549243450972		0.4090436463092498
2014-06-10 08:44:08.700	446.235	1.955766990291262		13.611409999999976		0.005903522330096944	-0.0012900278105327306		0.371844874498766
2014-06-10 08:44:08.800	446.333	1.957912621359223		13.709777777777786		0.008045463646170203	-0.0009252317412704557		0.3100447258819571
2014-06-10 08:44:08.900	447.977	1.955864077669903		15.354145555555474		0.005993230204962341	-0.0007759442684885205		0.2974093760532959
2014-06-10 08:44:09.000	447.874	1.9571747572815528		15.251513333333321		0.007300220064724749	-0.0006757006951207791		0.3423387729960295
2014-06-10 08:44:09.100	447.749	1.9576990291262133		15.126881111111116		0.007820802157497253	-0.0006120752804788988		0.29478115066386257
2014-06-10 08:44:09.200	447.712	1.9528058252427185		15.090248888888825		0.002923908522114438	-0.0005532611991749832		0.12216470479517692
2014-06-10 08:44:09.300	447.827	1.9516213592233007		15.205616666666627		0.001735752750809283	-0.0004801525740403161		0.08184844969581984
2014-06-10 08:44:09.400	449.209	1.9520291262135925		16.58798444444443		0.0021398299892128048	-0.00048764697844976083		0.017157654807011345
2014-06-10 08:44:09.500	450.663	1.95473786407767		18.042352222222174		0.00484487810140255	0.00048000162671052546		0.011694409915943836
2014-06-10 08:44:09.600	454.186	1.9522135922330093		21.56571999999995		0.002316916504854216	0.00048713177405578553		0.10547827887261582
2014-06-10 08:44:09.700	457.494	1.9537864077669904		24.874087777777792		0.003886042286947333	0.0004747312315810918		0.2627838468149533
2014-06-10 08:44:09.800	457.774	1.9542330097087377		25.1544555555555		0.004328954476806811	0.0004932375819250242		0.3160621053753021
2014-06-10 08:44:09.900	460.083	1.951893203883495		27.463823333333327		0.0019854588996763844	0.0005168771747245442		0.4354687616727999
2014-06-10 08:44:10.000	459.557	1.954514563106796		26.93819111111105		0.004603128371089449	0.0005519408731366053		0.5090481676286852
2014-06-10 08:44:10.100	460.645	1.9582815533980584		28.026558888888868		0.00836642891046413	0.0005683663419467781		0.5864609981404005
2014-06-10 08:44:10.200	461.158	1.9546407766990288		28.539926666666645		0.004721962459546703	0.0006035364529591406		0.6938412408057525
2014-06-10 08:44:10.300	462.161	1.9612912621359224		29.543294444444427		0.011368758144552515	0.000656594295272885		0.6913512125013147
2014-06-10 08:44:10.400	465.851	1.9615436893203888		33.23366222222222		0.011617495577131098	0.000715274033177549		0.6416185362303818
2014-06-10 08:44:10.500	467.082	1.9624660194174757		34.46502999999996		0.012536135922330384	0.0007644226949675562		0.5212205495326866
2014-06-10 08:44:10.600	465.81300000000016	1.961368932038835		33.19639777777792		0.011435358791801686	0.0008256834154020934		0.3642464727688369
2014-06-10 08:44:10.700	464.551	1.960291262135922		31.934765555555547		0.010353999137000969	0.0007304620286009768		0.161178123829142
2014-06-10 08:44:10.800	465.64	1.9609708737864082		33.02413333333328		0.011029921035599077	0.0006424380847687626		0.15326374290081862
2014-06-10 08:44:10.900	467.323	1.962941747572816		34.70750111111113		0.012997105070118977	0.0005890375911194327		0.038501522810338674
2014-06-10 08:44:11.000	467.109	1.9593495145631068		34.49386888888893		0.009401182308522271	0.00043836319238986087		0.008058903131660342
2014-06-10 08:44:11.100	464.437	1.9568834951456309		31.822236666666583		0.006931473139158539	0.00035383904318674666		0.02954387063318823
2014-06-10 08:44:11.200	462.645	1.9603106796116505		30.030604444444407		0.010354967853290377	-0.00032445688613083634		0.006898587597333786
2014-06-10 08:44:11.300	459.754	1.9594174757281555		27.139972222222237		0.009458074217907564	0.0002163787556347804		0.0022244299803688187
2014-06-10 08:44:11.400	456.111	1.9592718446601944		23.497339999999948		0.0093087533980587	0.000225566088986564		0.0037270072702564093
2014-06-10 08:44:11.500	454.314	1.9606893203883493		21.700707777777783		0.010722539374325768	-0.00013745151784443112		0.0006359923190660062
2014-06-10 08:44:11.600	452.541	1.960291262135922		19.92807555555555		0.01032079137001074	-0.00024938351024008965		0.03289266389190578
2014-06-10 08:44:11.700	452.7	1.9565825242718449		20.087443333333283		0.0066083637540454996	-0.00024932570829846697		0.048507308233429816
2014-06-10 08:44:11.800	452.67	1.9632038834951453		20.05781111111111		0.013226033225458124	-0.0002663768195988061		0.08551773459171666
2014-06-10 08:44:11.900	450.723	1.962271844660194		18.111178888888897		0.012290304638619132	-0.00027934146822854145		0.11960615573570198
2014-06-10 08:44:12.000	447.408	1.9578834951456312		14.796546666666643		0.007898265372168423	-0.00030115836616424784		0.2674229817173616
2014-06-10 08:44:12.100	443.425	1.9649708737864082		10.813914444444436		0.014981954261057416	-0.0003400868367182448		0.2855001080901161
2014-06-10 08:44:12.200	443.339	1.9585048543689318		10.728282222222221		0.008512245091693682	-0.0003620505953649472		0.16499796091816635
2014-06-10 08:44:12.300	445.542	1.9597766990291257		12.931649999999935		0.009780399999999691	-0.0004617492471787264		0.15316706500221133
2014-06-10 08:44:12.400	444.626	1.9621456310679608		12.016017777777732		0.012145642286946812	-0.0005458081254586712		0.13918975585868545
2014-06-10 08:44:12.500	443.81300000000016	1.963504854368932		11.203385555555712		0.013501175836030166	-0.0006248813706427829		0.10680789212797434
2014-06-10 08:44:12.600	443.825	1.9609320388349518		11.215753333333282		0.01092467055016244	-0.0007068564799426317		0.12272364567202915
2014-06-10 08:44:12.700	443.205	1.9640873786407769		10.596121111111074		0.014076320604099468	-0.0007201208421789219		0.16131744632124334
2014-06-10 08:44:12.800	443.822	1.962417475728156		11.21348888888883		0.012402727939590408	-0.000620867048375109		0.015994821773150727
2014-06-10 08:44:12.900	444.205	1.962689320388349		11.59685666666661		0.01267088284789608	-0.0005894886815814862		0.035408040920749666
2014-06-10 08:44:13.000	444.049	1.9624466019417472		11.441224444444456		0.012424474649406436	-0.0005466757465003722		0.012696244396154913
2014-06-10 08:44:13.100	446.715	1.959932038834952		14.107592222222195		0.009906221790723093	-0.0003444951162267895		0.001100078430548231
2014-06-10 08:44:13.200	447.228	1.9573300970873784		14.620959999999966		0.007300590291261955	0.0004230678056594503		0.0037098016968733225
2014-06-10 08:44:13.300	446.577	1.9606601941747568		13.970327777777756		0.01062699762675301	-4.512695131498466e-05		1.63103012747447e-05
2014-06-10 08:44:13.400	446.369	1.9593592233009711		13.76269555555558		0.009322337001079095	-0.00041068975046911746		0.004254460712154014
2014-06-10 08:44:13.500	448.052	1.9614757281553399		15.446063333333257		0.011435152103560277	-0.00048344387715849814		0.01246282280604673
2014-06-10 08:44:13.600	452.546	1.958961165048544		19.940431111111078		0.008916899244876042	-0.0005487359144721082		0.012990690813099554
2014-06-10 08:44:13.700	454.24	1.9628932038834952		21.634798888888888		0.012845248327939762	-0.0005952606326060062		0.017014964108467832
2014-06-10 08:44:13.800	453.87300000000016	1.9616990291262133		21.26816666666679		0.011647383818770065	0.0003363744378017843		0.0005600602108230302
2014-06-10 08:44:13.900	454.258	1.963058252427184		21.65353444444446		0.013002917367852971	0.000638649206248449		0.007016535040971128
2014-06-10 08:44:14.000	452.027	1.9635631067961168		19.422902222222206		0.013504081984897942	0.0006775683355391954		0.031293128000398816
2014-06-10 08:44:14.100	449.941	1.9614757281553399		17.33726999999993		0.011413013592233456	0.0003925773447802848		0.0004383174015873268
2014-06-10 08:44:14.200	450.797	1.962514563106796		18.193637777777727		0.0124481587918015	-0.0007690546516717965		0.023410623750318896
2014-06-10 08:44:14.300	450.163	1.9598737864077669		17.560005555555566		0.009803692340884629	-0.0006979375317130119		0.098078978645088
2014-06-10 08:44:14.400	451.122	1.9581650485436888		18.51937333333325		0.008091264724919167	-0.0006888400834769483		0.1622830920626498
2014-06-10 08:44:14.500	451.321	1.9566893203883493		18.718741111111054		0.006611846817691447	-0.0006514325130886943		0.19054330875558456
2014-06-10 08:44:14.600	448.101	1.9633592233009711		15.499108888888884		0.013278059978425459	-0.0006336813298555091		0.1832864551263512
2014-06-10 08:44:14.700	447.365	1.958446601941748		14.763476666666634		0.008361748867314223	-0.000619325652315164		0.10847071787939352
2014-06-10 08:44:14.800	447.235	1.9615825242718448		14.633844444444435		0.011493981445523492	-0.0006446835232547568		0.16222069216257373
2014-06-10 08:44:14.900	446.441	1.9607864077669903		13.840212222222192		0.01069417518878124	-0.0007178009628944019		0.22001532455438147
2014-06-10 08:44:15.000	444.641	1.96647572815534		12.040579999999919		0.016379805825243118	-0.0010358066183453114		0.3176437417554072
2014-06-10 08:44:15.100	442.765	1.9647087378640773		10.16494777777774		0.014609125782092391	-0.0011278945364917206		0.4292019345493432
2014-06-10 08:44:15.200	442.941	1.9646601941747568		10.341315555555523		0.014556892340884087	-0.0012056018376026142		0.44548261063273104
2014-06-10 08:44:15.300	443.093	1.9650291262135917		10.493683333333307		0.014922134627831431	-0.0016415011100663426		0.3538216713355241
2014-06-10 08:44:15.400	443.91	1.9620582524271848		11.311051111111114		0.01194757108953648	-0.002048701727565976		0.2557574916216669
2014-06-10 08:44:15.500	444.637	1.962009708737864		12.03841888888883		0.011895337648327729	-0.0024865238493533377		0.1852926883097848
2014-06-10 08:44:15.600	444.144	1.9601067961165048		11.545786666666631		0.009988735275080929	-0.00380598017425142		0.08419582768520634
2014-06-10 08:44:15.700	443.605	1.9631262135922327		11.007154444444437		0.01300446299892144	-0.00465647211259574		0.10792759775237312
2014-06-10 08:44:15.800	443.462	1.9658058252427184		10.864522222222206		0.015680384897518884	-0.005099808334953096		0.0729029044299735
2014-06-10 08:44:15.900	443.654	1.9720194174757282		11.056889999999953		0.021890287378640627	-0.0058390630082200785		0.06781031653779797
2014-06-10 08:44:16.000	443.797	1.965766990291262		11.200257777777722		0.015634170442286877	-0.005801627972726917		0.03845260459370176
2014-06-10 08:44:16.100	444.209	1.967009708737864		11.612625555555553		0.016873199137001027	-0.00509288776243676		0.07388810387406762
2014-06-10 08:44:16.200	445.036	1.975242718446602		12.439993333333293		0.025102519093851198	-0.004288657616216613		0.13698992527325055
2014-06-10 08:44:16.300	445.006	1.975893203883495		12.410361111111056		0.025749314778856558	-0.003767057612328685		0.17109068443672965
2014-06-10 08:44:16.400	444.404	1.973058252427184		11.808728888888881		0.02291067357065768	-0.0034251831138970568		0.18630948574070955
2014-06-10 08:44:16.500	443.62300000000016	1.9798737864077671		11.028096666666784		0.029722517799352977	-0.002852180728830325		0.10692262696455897
2014-06-10 08:44:16.600	443.02	1.9763495145631071		10.4254644444444		0.0261945562028052	-0.002366177338661117		0.03302305647634463
2014-06-10 08:44:16.700	442.377	1.9750582524271845		9.782832222222169		0.02489960431499472	0.0017699551648623297		0.004615761925771743
2014-06-10 08:44:16.800	441.81	1.9757281553398056		9.216199999999956		0.02556581747572806	0.0015434583702741635		0.04112200321674458
2014-06-10 08:44:16.900	441.122	1.973941747572816		8.52856777777771		0.023775719956850683	0.001340922191473315		0.09234419098144364
2014-06-10 08:44:17.000	440.523	1.9757378640776704		7.929935555555573		0.02556814670981722	0.0013072360162259893		0.12849768251536264
2014-06-10 08:44:17.100	439.791	1.9762135922330093		7.1983033333332855		0.026040185113268333	0.0011816760906717652		0.3094543620564406
2014-06-10 08:44:17.200	439.862	1.9749029126213595		7.2696711111110535		0.02472581574973054	0.001340484564188695		0.5765489335556373
2014-06-10 08:44:17.300	440.09	1.9741165048543687		7.498038888888857		0.023935718230852162	0.0013874689281594649		0.5869932372191912
2014-06-10 08:44:17.400	438.681	1.969757281553398		6.089406666666606		0.01957280517799376	0.0014987039837002446		0.614323708046908
2014-06-10 08:44:17.500	437.82199999999995	1.96995145631068		5.230774444444421		0.01976329018338752	0.001739803353855828		0.7322243691894775
2014-06-10 08:44:17.600	437.074	1.9663980582524268		4.483142222222227		0.01620620237324677	0.0017121429986683473		0.6708616293562998
2014-06-10 08:44:17.700	436.94699999999995	1.9704271844660202		4.3565099999999575		0.02023163883495216	0.0018038016210699804		0.6426478376296192
2014-06-10 08:44:17.800	436.86800000000005	1.9716699029126217		4.277877777777803		0.021470667529666088	0.0019115476640641077		0.6017585898288101
2014-06-10 08:44:17.900	436.759	1.97		4.1692455555555625		0.019797074865156583	0.002090135203638941		0.5812852267081039
2014-06-10 08:44:18.000	436.62	1.9696019417475732		4.030613333333292		0.019395326860842218	0.0023731699751876607		0.6023558316931603
2014-06-10 08:44:18.100	436.586	1.9628640776699031		3.9969811111110967		0.01265377303128412	0.0024966092293425162		0.5461531688898996
2014-06-10 08:44:18.200	436.39300000000014	1.9707766990291264		3.804348888889024		0.020562704638619644	0.0028293645363578626		0.3902795859873755
2014-06-10 08:44:18.300	436.43	1.968242718446602		3.841716666666628		0.018025034304207432	0.003127007335718584		0.2606677100763901
2014-06-10 08:44:18.400	436.526	1.9653786407766989		3.9380844444444283		0.015157266882416254	0.004293831422402836		0.0862582868034691
2014-06-10 08:44:18.500	436.533	1.9696990291262133		3.9454522222222295		0.0194739654800431	0.006659682214516586		0.07609892456921251
2014-06-10 08:44:18.600	436.421	1.969436893203884		3.8338199999999465		0.019208139805825475	0.00854898529049881		0.05210789124715949
2014-06-10 08:44:18.700	435.94699999999995	1.9705728155339808		3.3601877777777527		0.020340372384034744	0.009134447292936314		0.08250443612391642
2014-06-10 08:44:18.800	435.954	1.9661553398058251		3.3675555555555547		0.015919206903991068	0.009504311116920895		0.05486766020652628
2014-06-10 08:44:18.900	435.746	1.964825242718447		3.159923333333268		0.014585420064725296	0.009433746599516046		0.024539718338602863
2014-06-10 08:44:19.000	436.046	1.9668640776699031		3.460291111111076		0.016620565264293674	0.010171461113503805		0.02371618142137692
2014-06-10 08:44:19.100	436.478	1.961436893203884		3.8926588888888887		0.011189691046386452	0.009741749987265682		0.025672788504456086
2014-06-10 08:44:19.200	436.67800000000005	1.9656990291262133		4.093026666666674		0.01544813721682825	0.008713827408274385		0.030235571041067895
2014-06-10 08:44:19.300	436.869	1.967495145631068		4.284394444444445		0.01724056396979523	0.007662518630064325		0.003660387787888647
2014-06-10 08:44:19.400	436.76	1.973456310679612		4.175762222222204		0.02319803926645103	0.0011361604162793985		2.82886877943312e-05
2014-06-10 08:44:19.500	436.639	1.9667864077669903		4.055129999999963		0.016524446601941856	0.005982604236791363		0.0012018571703073524
2014-06-10 08:44:19.600	436.585	1.967281553398058		4.001497777777728		0.017015902481121836	-0.000803668364383289		1.4372806422920932e-05
2014-06-10 08:44:19.700	436.528	1.966378640776699		3.9448655555555665		0.016109300107874924	-0.007487435340721206		0.004244151532989292
2014-06-10 08:44:19.800	436.39	1.967184466019417		3.8072333333332717		0.016911435598705227	-0.00414474436301721		0.000623674582344559
2014-06-10 08:44:19.900	436.24300000000005	1.9623689320388351		3.6606011111111343		0.012092211866235436	-0.006893789192462477		0.01013342621773957
2014-06-10 08:44:20.000	436.004	1.9652233009708733		3.4219688888888977		0.014942891046385796	-0.006302202495413578		0.012316017902094138
2014-06-10 08:44:20.100	435.84	1.968242718446602		3.2583366666665934		0.017958618770226753	0.0011377591694488693		5.3632443854864474e-05
2014-06-10 08:44:20.200	435.904	1.9712135922330096		3.322704444444412		0.02092580280474654	0.0054119134135692405		0.027685152893693315
2014-06-10 08:44:20.300	435.97	1.9698737864077671		3.38907222222224		0.019582307227616225	0.0055860357706941565		0.08689597464533907
2014-06-10 08:44:20.400	436.22	1.965553398058252		3.6394399999999787		0.015258229126213331	0.006231028373244843		0.17670839166215566
2014-06-10 08:44:20.500	436.026	1.9676213592233007		3.445807777777759		0.017322500539374674	0.005651087580977807		0.07949273927016608
2014-06-10 08:44:20.600	435.87300000000016	1.9692815533980583		3.293175555555706		0.018979004962244028	0.006161856028588302		0.09162767980177204
2014-06-10 08:44:20.700	435.658	1.9675728155339811		3.0785433333333003		0.017266577346278792	0.006742061176893442		0.07863739570439912
2014-06-10 08:44:20.800	435.556	1.9692135922330096		2.9769111111110647		0.01890366429341972	0.00724232068872267		0.037376252248325685
2014-06-10 08:44:20.900	435.356	1.9664077669902909		2.7772788888888726		0.016094149298813143	0.0070278028602004635		0.023731227874782858
2014-06-10 08:44:21.000	435.398	1.9637766990291263		2.8196466666666424		0.013459391585760816	0.0068473820655578395		0.06259377477593983
2014-06-10 08:44:21.100	435.505	1.9645339805825244		2.9270144444444104		0.01421298338727106	0.007487778268314234		0.05242187790691465
2014-06-10 08:44:21.200	435.384	1.9636893203883496		2.8063822222222257		0.013364633441208529	0.007383064937640985		0.04758670277982053
2014-06-10 08:44:21.300	435.175	1.9616407766990287		2.5977499999999623		0.011312399999999778	0.006529119160189812		0.04364405149360952
2014-06-10 08:44:21.400	435.467	1.9653883495145632		2.890117777777732		0.01505628306364648	0.006881746887394524		0.053698876971505854
2014-06-10 08:44:21.500	435.631	1.9651262135922327		3.054485555555516		0.014790457389428191	0.007050025369521381		0.0616774954930115
2014-06-10 08:44:21.600	436.032	1.9655436893203881		3.455853333333266		0.015204243365695591	0.006871424452429702		0.04340470539899363
2014-06-10 08:44:21.700	436.345	1.9635631067961168		3.7692211111111082		0.013219971089536429	0.006141539783378892		0.02062451104382601
2014-06-10 08:44:21.800	436.477	1.9661650485436888		3.9015888888888526		0.015818223085220632	0.005897387086086965		0.0338753474062936
2014-06-10 08:44:21.900	436.051	1.9651262135922327		3.4759566666666046		0.014775698381876756	0.005286808282131792		0.02922348649317002
2014-06-10 08:44:22.000	435.842	1.961631067961165		3.2673244444443976		0.011276862998921278	0.005192953880085355		0.03749881249421922
2014-06-10 08:44:22.100	435.869	1.9645922330097088		3.2946922222222383		0.014234338295577187	0.005149463341287656		0.031142835822155632
2014-06-10 08:44:22.200	435.745	1.9643398058252428		3.1710599999999545		0.013978221359223442	0.005018481950577406		0.018027155989146098
2014-06-10 08:44:22.300	435.504	1.9594854368932035		2.9304277777777656		0.009120162675296363	-0.006545587910205729		0.019147271379039862
2014-06-10 08:44:22.400	435.342	1.9636310679611648		2.768795555555528		0.013262103991369843	-0.006632616064807703		0.09587655745317912
2014-06-10 08:44:22.500	435.449	1.9644077669902915		2.8761633333332948		0.014035113268608734	-0.006168607105048099		0.03137090223480636
2014-06-10 08:44:22.600	435.418	1.965922330097088		2.845531111111087		0.015545986623517027	-0.005128738072294267		0.04572937125968028
2014-06-10 08:44:22.700	435.409	1.9623009708737864		2.836898888888868		0.011920937648328023	-0.0045225363553803525		0.023279249128391143
2014-06-10 08:44:22.800	435.38300000000015	1.9675339805825245		2.8112666666667683		0.017150257605178076	-0.0042328319075079735		0.032339028885167355
2014-06-10 08:44:22.900	435.36400000000015	1.9657378640776697		2.7926344444445594		0.015350451348435712	-0.004174373484988069		0.043548322843896536
2014-06-10 08:44:23.000	435.329	1.9645922330097088		2.758002222222217		0.01420113052858696	-0.004112861436570979		0.05497064080860185
2014-06-10 08:44:23.100	435.205	1.965495145631068		2.634369999999933		0.015100353398058488	-0.0037619818240615774		0.0041995077947409995
2014-06-10 08:44:23.200	435.057	1.9721067961165049		2.486737777777705		0.021708314131607453	-0.004212721886919686		0.010110998654667906
2014-06-10 08:44:23.300	435.09	1.9689029126213595		2.520105555555517		0.018500740884574318	-0.004381437396070105		0.014690375059045541
2014-06-10 08:44:23.400	434.786	1.9624271844660195		2.216473333333284		0.01202132297734648	0.003743582375327074		0.013580795079322056
2014-06-10 08:44:23.500	434.236	1.9664077669902909		1.6668411111110686		0.015998215749730038	0.003875702217689354		0.058815198175210075
2014-06-10 08:44:23.600	434.09	1.963932038834952		1.5212088888888502		0.013518797842503094	0.004226792773775399		0.0523569177341759
2014-06-10 08:44:23.700	433.902	1.9669029126213595		1.3335766666666018		0.016485981877023104	0.0045350131448969044		0.07900811308003854
2014-06-10 08:44:23.800	433.88699999999994	1.9647281553398055		1.318944444444412		0.014307534843581491	0.004580582984547263		0.17644397459727346
2014-06-10 08:44:23.900	434.004	1.9658737864077669		1.436312222222227		0.015449476159654862	0.004844075013410256		0.18646850597279205
2014-06-10 08:44:24.000	434.094	1.9619029126213592		1.5266799999999419		0.011474912621359357	0.005103013880001406		0.19501545000403686
2014-06-10 08:44:24.100	434.25300000000016	1.9676990291262133		1.686047777777901		0.017267339374325896	0.005480968910888287		0.2639060959918097
2014-06-10 08:44:24.200	434.108	1.967388349514563		1.541415555555545		0.01695297001078755	0.006036366097084298		0.3147818922196347
2014-06-10 08:44:24.300	433.565	1.9627184466019416		0.9987833333332788		0.012279377346278377	0.00577249010486641		0.1097784626636187
2014-06-10 08:44:24.400	433.795	1.9617766990291263		1.2291511111110935		0.011333940021575284	0.0065174126726734284		0.01871927414071628
2014-06-10 08:44:24.500	434.247	1.9694660194174758		1.6815188888888315		0.01901957065803717	0.007520349434350758		0.1313444276735399
2014-06-10 08:44:24.600	433.895	1.961980582524272		1.3298866666665958		0.01153044401294534	0.007823931139429153		0.106831720965612
2014-06-10 08:44:24.700	433.825	1.9642330097087377		1.2602544444443993		0.013779181445523259	0.008181583687648977		0.15367025877818533
2014-06-10 08:44:24.800	433.642	1.9623689320388351		1.0776222222222032		0.011911414023732858	0.008222251625786598		0.16019447267827866
2014-06-10 08:44:24.900	433.545	1.9652524271844656		0.9809899999999631		0.014791219417475744	0.00894726264505371		0.16608860817986462
2014-06-10 08:44:25.000	433.459	1.964941747572816		0.8953577777777468		0.014476850053937841	0.009229129993650756		0.16286470323747732
2014-06-10 08:44:25.100	433.51	1.965145631067961		0.9467255555555312		0.014677043797195031	0.008984165849415209		0.3233379443233476
2014-06-10 08:44:25.200	433.634	1.967281553398058		1.0710933333332946		0.016809276375404414	0.008501081249228886		0.35631498880812645
2014-06-10 08:44:25.300	433.465	1.964446601941748		0.9024611111110517		0.013970635167206202	0.007387694617376535		0.3574946666361175
2014-06-10 08:44:25.400	433.389	1.964873786407767		0.8268288888888833		0.014394129881337703	0.00709096965122299		0.15161321875139802
2014-06-10 08:44:25.500	433.668	1.965155339805825		1.1061966666666194		0.014671993527507919	0.006635650832204364		0.15828337508305668
2014-06-10 08:44:25.600	433.983	1.9674174757281555		1.4215644444444138		0.016930439697950606	0.006398537963501511		0.12450995352011712
2014-06-10 08:44:25.700	433.94300000000015	1.9673980582524264		1.3819322222223605		0.01690733247033394	0.006028099820681561		0.1529397895426402
2014-06-10 08:44:25.800	433.902	1.969436893203884		1.3412999999999329		0.0189424776699032	0.006108835997271625		0.11184780579930846
2014-06-10 08:44:25.900	433.744	1.9633689320388348		1.1836677777777709		0.012870826752966469	0.005715351970888997		0.06409888834759926
2014-06-10 08:44:26.000	434.105	1.9679708737864083		1.5450355555555575		0.017469078748652226	0.004800026809723273		0.08213456579184357
2014-06-10 08:44:26.100	434.452	1.9687961165048544		1.8924033333332773		0.018290631715210504	0.004325220993736093		0.01747754251339152
2014-06-10 08:44:26.200	434.606	1.9680873786407769		2.0467711111110702		0.017578204099245154	0.003488370122399528		0.1435218008936237
2014-06-10 08:44:26.300	434.415	1.9621553398058251		1.8561388888888928		0.01164247551240538	0.002796462840244453		0.28540667445468143
2014-06-10 08:44:26.400	433.789	1.965990291262136		1.2305066666665994		0.015473737216828763	0.002373268678562046		0.2517974036297175
2014-06-10 08:44:26.500	433.626	1.963961165048544		1.067874444444385		0.013440921251348437	0.002111692807478564		0.2794154724321618
2014-06-10 08:44:26.600	433.83	1.9642038834951456		1.2722422222221894		0.013679949946062695	0.001996963755941239		0.33202841508046804
2014-06-10 08:44:26.700	434.064	1.9631553398058248		1.5066099999999665		0.012627716504854058	0.0019310968586186712		0.410311884962242
2014-06-10 08:44:26.800	434.211	1.9640776699029128		1.6539777777777545		0.013546356850054229	0.001864227955019568		0.4423101303872301
2014-06-10 08:44:26.900	434.999	1.9670679611650483		2.442345555555562		0.016532958360301997	0.0018499995714271493		0.5850430755823228
2014-06-10 08:44:27.000	435.052	1.964		2.4957133333332417		0.013461307443365822	0.0017794367626637535		0.5435979640973213
2014-06-10 08:44:27.100	436.144	1.9701359223300967		3.58808111111108		0.01959354002157476	0.001828084713362337		0.6059693360069867
2014-06-10 08:44:27.200	436.82199999999995	1.9699708737864083		4.266448888888873		0.019424801725998142	0.0019953282003698893		0.5714547580079058
2014-06-10 08:44:27.300	436.934	1.9676893203883488		4.378816666666636		0.01713955857605165	0.002018364648351752		0.5974899887745555
2014-06-10 08:44:27.400	437.38300000000015	1.9690194174757285		4.82818444444456		0.018465965911543147	0.001967030288820937		0.4661288356766145
2014-06-10 08:44:27.500	437.38300000000015	1.9700097087378643		4.828552222222356		0.01945256742179113	0.0020320123269858873		0.4364247748039473
2014-06-10 08:44:27.600	437.466	1.9702815533980584		4.911919999999952		0.01972072233009725	0.002357701446270062		0.34714262175558336
2014-06-10 08:44:27.700	437.338	1.9686019417475729		4.784287777777762		0.01803742092772409	0.0024711430614315893		0.3235642691158904
2014-06-10 08:44:27.800	437.163	1.9700582524271848		4.609655555555548		0.019490041855448226	0.002484358937247571		0.28007222912014484
2014-06-10 08:44:27.900	436.99800000000016	1.9677961165048543		4.445023333333439		0.017224216181229934	0.0024631476987943433		0.2356104842386367
2014-06-10 08:44:28.000	436.095	1.968446601941748		3.542391111111101		0.01787101186623552	0.002442884939145489		0.2475356660673569
2014-06-10 08:44:28.100	435.514	1.9720194174757282		2.9617588888888804		0.021440137648327973	0.0022533238994374588		0.22294151483675587
2014-06-10 08:44:28.200	435.17	1.967990291262136		2.618126666666626		0.01740732168284831	0.002237669091118694		0.2725200538776329
2014-06-10 08:44:28.300	435.042	1.9716407766990287		2.49049444444438		0.02105411736785312	0.0022944401390428467		0.3018940964641099
2014-06-10 08:44:28.400	434.82	1.9683883495145635		2.2688622222221966		0.017798000431499927	0.0023609619490524477		0.3482000304431072
2014-06-10 08:44:28.500	435.208	1.9617766990291263		2.65722999999997		0.01118266019417491	0.0025189747182470354		0.3581089180970779
2014-06-10 08:44:28.600	434.746	1.964631067961165		2.1955977777777207		0.014033339374325715	0.0027212251404343827		0.3317725836953886
2014-06-10 08:44:28.700	434.81699999999995	1.964825242718447		2.266965555555544		0.014223824379719918	0.003079334724494601		0.2610645974388471
2014-06-10 08:44:28.800	434.722	1.9662912621359223		2.1723333333332557		0.015686154045307488	0.0035738520881215827		0.2435094695746735
2014-06-10 08:44:28.900	434.682	1.9663592233009708		2.1327011111110323		0.01575042545846816	0.004305245529843355		0.16384504613647893
2014-06-10 08:44:29.000	434.625	1.967165048543689		2.076068888888869		0.01655256094929869	0.006511087255600433		0.21135453447908947
2014-06-10 08:44:29.100	434.432	1.964359223300971		1.8834366666665687		0.01374304595469278	0.008814231297602186		0.2192469167145521
2014-06-10 08:44:29.200	434.355	1.9635533980582525		1.8068044444444242		0.012933530960086427	0.00844242946072404		0.04073436275494395
2014-06-10 08:44:29.300	434.31800000000015	1.964349514563107		1.7701722222223566		0.013725957713053072	0.00838581566253925		0.005812078904996428
2014-06-10 08:44:29.400	434.641	1.964485436893204		2.093539999999905		0.013858190291262451	-0.006906562022343385		0.03779368887398662
2014-06-10 08:44:29.500	434.74300000000005	1.9638834951456312		2.1959077777777907		0.013252558791801759	-0.006254287852993785		0.08679902737633433
2014-06-10 08:44:29.600	435.092	1.963135922330097		2.54527555555552		0.012501296224379788	0.0016747724020090753		0.00011247489920950104
2014-06-10 08:44:29.700	434.8	1.9670679611650483		2.2536433333332866		0.016429645307443286	0.007501831019584356		0.007472905051599795
2014-06-10 08:44:29.800	434.88	1.9665631067961165		2.3340111111110677		0.0159211011866236	-0.00246307627476617		0.0003641044145466034
2014-06-10 08:44:29.900	434.716	1.966368932038835		2.1703788888888766		0.01572323667745423	-0.004928926395026467		0.012008343673897696
2014-06-10 08:44:30.000	434.506	1.964495145631068		1.9607466666666369		0.01384576051779951	0.00435862906112696		0.005726975517088739
2014-06-10 08:44:30.100	434.361	1.9661456310679608		1.8161144444443948		0.01549255620280454	0.004135774764353499		0.03788431300463462
2014-06-10 08:44:30.200	434.469	1.9672038834951453		1.924482222222196		0.01654711887810123	0.003920302612599697		0.07707228798939493
2014-06-10 08:44:30.300	434.505	1.9655922330097089		1.960849999999993		0.014931778640776994	0.003419576609103332		0.0983132678690882
2014-06-10 08:44:30.400	434.754	1.9648640776699031		2.210217777777757		0.014199933549083443	0.0028632178871871466		0.037801170678709084
2014-06-10 08:44:30.500	434.587	1.9633689320388348		2.043585555555524		0.0127010981661273	0.0026036619291839235		0.05289869374006221
2014-06-10 08:44:30.600	434.517	1.9616407766990287		1.9739533333333268		0.010969253074433416	0.002920673988334585		0.1700192089751662
2014-06-10 08:44:30.700	435.49800000000016	1.9643009708737864		2.955321111111232		0.013625757497303326	0.002823199907823273		0.2592266126449049
2014-06-10 08:44:30.800	435.273	1.9637281553398056		2.730688888888892		0.013049252211434714	0.0026107899455896626		0.30106338401501176
2014-06-10 08:44:30.900	435.423	1.967466019417476		2.8810566666666664		0.016783426537217094	0.0024594350719161		0.2749960035694897
2014-06-10 08:44:31.000	435.414	1.9667281553398053		2.872424444444391		0.016041872707658774	0.002529532142658893		0.35077094914190515
2014-06-10 08:44:31.100	435.62	1.967019417475728		3.0787922222222046		0.016329445091693758	0.003342120066429958		0.3188596141321937
2014-06-10 08:44:31.200	436.016	1.9668737864077668		3.4751599999999603		0.016180124271844676	0.0034354207313984915		0.3377642517660007
2014-06-10 08:44:31.300	436.42900000000014	1.9648349514563104		3.8885277777778815		0.01413759956850047	0.0034369523754418647		0.3914296248071492
2014-06-10 08:44:31.400	436.307	1.9665242718446605		3.766895555555493		0.01582323020496279	0.003730742139214704		0.4942896108240471
2014-06-10 08:44:31.500	436.457	1.971		3.917263333333324		0.020295268608414352	0.0039893366405338825		0.5201481506616452
2014-06-10 08:44:31.600	436.43800000000016	1.9697087378640776		3.8986311111112286		0.01900031672060432	0.0042466751133674215		0.4445991974587959
2014-06-10 08:44:31.700	436.795	1.9676601941747576		4.255998888888882		0.01694808327939623	0.0038980090453408674		0.2857606194463938
2014-06-10 08:44:31.800	436.742	1.9660873786407769		4.203366666666625		0.015371577993527731	0.0031135793917357016		0.08650999412507562
2014-06-10 08:44:31.900	436.75	1.9695533980582527		4.211734444444403		0.018833907659115745	0.002565183545191637		0.0769875397917508
2014-06-10 08:44:32.000	436.43800000000016	1.9749708737864082		3.9001022222223583		0.02424769363538326	0.002507750076063994		0.011686425135904541
2014-06-10 08:44:32.100	436.721	1.9677669902912625		4.18347		0.0170401203883499	0.002327058274566073		0.0069921420097863495
2014-06-10 08:44:32.200	437.23400000000015	1.9682815533980584		4.696837777777887		0.01755099374325808	0.0018869896054583663		0.0023287599923790033
2014-06-10 08:44:32.300	437.591	1.9733106796116504		5.054205555555541		0.02257643020496225	-0.00046620143979876844		7.202378431499229e-05
2014-06-10 08:44:32.400	437.125	1.9722815533980584		4.588573333333329		0.02154361423948248	0.00150587634635078		0.0015807640099072828
2014-06-10 08:44:32.500	435.869	1.9696796116504856		3.3329411111110967		0.018937982740021786	0.001766416018784023		0.00453151688806148
2014-06-10 08:44:32.600	434.682	1.9671747572815528		2.146308888888825		0.016429438619201653	0.0015930804010476673		0.002326193485803716
2014-06-10 08:44:32.700	433.889	1.9706796116504848		1.3536766666666722		0.019930603236245403	0.0016779306018126724		0.002754387595932481
2014-06-10 08:44:32.800	433.899	1.9668737864077668		1.3640444444444029		0.016121088241639603	0.0019324036756488531		0.010074602612478271
2014-06-10 08:44:32.900	434.30300000000005	1.9729029126213595		1.7684122222222527		0.02214652470334455	0.00189657430886206		0.05034030597268648
2014-06-10 08:44:33.000	434.597	1.9690388349514565		2.0627799999999747		0.01827875728155348	0.001967438523580832		0.060984701059650086
2014-06-10 08:44:33.100	434.309	1.96995145631068		1.775147777777761		0.01918768888888911	0.0020809447011969845		0.004905755764963266
2014-06-10 08:44:33.200	434.509	1.9721262135922333		1.975515555555546		0.02135875641855489	0.002184068082545188		0.032191198333818005
2014-06-10 08:44:33.300	434.885	1.9697864077669904		2.3518833333333187		0.019015260841424242	0.0023005270593759565		0.1168671261280863
2014-06-10 08:44:33.400	435.42400000000015	1.9711941747572816		2.8912511111112167		0.020419338079827654	0.0028156949637719		0.06881142693166323
2014-06-10 08:44:33.500	435.29900000000015	1.970757281553398		2.7666188888890133		0.019978755124056224	0.003796979628140449		0.032653344574707165
2014-06-10 08:44:33.600	435.651	1.9713300970873788		3.118986666666672		0.02054788090614923	0.004221197338878782		0.048048633995264496
2014-06-10 08:44:33.700	435.841	1.9683106796116503		3.3093544444444083		0.01752477367853289	0.004266265287186011		0.03191282442806583
2014-06-10 08:44:33.800	435.838	1.9726796116504848		3.3067222222222203		0.021890015965480014	0.004859209106502494		0.028453738090961075
2014-06-10 08:44:33.900	435.265	1.971893203883495		2.7340899999999806		0.021099918446602084	0.004400001408500365		0.0019059662793829727
2014-06-10 08:44:34.000	434.86800000000005	1.976990291262136		2.3374577777777863		0.0261933160733554	0.0036815729440423718		0.000690144811791382
2014-06-10 08:44:34.100	434.34	1.9696310679611648		1.8098255555555056		0.018830403020496208	0.0022031180612982035		0.000202390454080246
2014-06-10 08:44:34.200	434.074	1.9695728155339804		1.5441933333333395		0.018768460841424032	0.003737877895268132		0.0005934339474148142
2014-06-10 08:44:34.300	434.587	1.9679223300970872		2.057561111111056		0.017114285652642947	0.006881472284630989		0.02595702296413075
2014-06-10 08:44:34.400	434.846	1.9663592233009708		2.3169288888888677		0.01554748910463877	0.006482215863159727		0.1045661391262988
2014-06-10 08:44:34.500	434.912	1.973184466019417		2.3832966666666384		0.022369042071197283	0.005975555833692141		0.16084287533575484
2014-06-10 08:44:34.600	434.992	1.9667864077669903		2.463664444444362		0.015967294066882687	0.005389798596977311		0.1817408921805616
2014-06-10 08:44:34.700	435.025	1.966271844660194		2.497032222222174		0.015449041208198675	0.005249522058650598		0.20495997686491446
2014-06-10 08:44:34.800	435.004	1.9659029126213592		2.4764000000000124		0.01507641941747595	0.005675725698440807		0.2682324583702942
2014-06-10 08:44:34.900	435.31199999999984	1.9632524271844656		2.7847677777775743		0.012422244228694534	0.005523429924307896		0.2154731731522268
2014-06-10 08:44:35.000	435.35	1.9693495145631068		2.8231355555555524		0.01851564185544796	0.005338394074951756		0.2036334219898256
2014-06-10 08:44:35.100	435.04	1.9678640776699028		2.5135033333333467		0.01702651521035592	0.0046731548714181205		0.17281210387738455
2014-06-10 08:44:35.200	434.466	1.9652815533980583		1.9398711111110745		0.01444030118662365	0.004569254526706854		0.19565094435818425
2014-06-10 08:44:35.300	433.857	1.9632718446601944		1.3312388888888336		0.012426902696871966	0.004397942299688786		0.2564081210296399
2014-06-10 08:44:35.400	433.657	1.9638640776699028		1.1316066666666416		0.013015445954692506	0.004319703191519492		0.2545461282182764
2014-06-10 08:44:35.500	433.47900000000016	1.9653009708737863		0.9539744444445546		0.014448649406688219	0.004439323625979746		0.24324206726568584
2014-06-10 08:44:35.600	433.523	1.96373786407767		0.9983422222222202		0.012881852858684041	0.003475727551922546		0.2470806440120086
2014-06-10 08:44:35.700	433.807	1.962961165048544		1.2827099999999518		0.01210146407767021	0.0038066590980732227		0.2486656117779505
2014-06-10 08:44:35.800	433.358	1.965		0.8340777777777362		0.014136609277238588	0.003884005312984285		0.2273397031783544
2014-06-10 08:44:35.900	433.535	1.9636699029126208		1.0114455555555537		0.012802822437971928	0.003975692160200113		0.19080816367009948
2014-06-10 08:44:36.000	434.29900000000015	1.9592621359223301		1.775813333333474		0.008391365695792794	0.005116167309617006		0.24544024481999405
2014-06-10 08:44:36.100	434.141	1.962932038834952		1.6181811111110278		0.012057578856526696	0.005582841157260804		0.06448932109474086
2014-06-10 08:44:36.200	434.12	1.9635533980582525		1.5975488888888665		0.012675248327939759	-0.006380155194165059		0.005560322737375379
2014-06-10 08:44:36.300	434.216	1.9641067961165048		1.6939166666666663		0.013224956634304341	-0.007523982338480884		0.0577654729469384
2014-06-10 08:44:36.400	434.225	1.962611650485437		1.7032844444444208		0.011726121251348642	-0.007539659632532892		0.05957097524896213
2014-06-10 08:44:36.500	433.903	1.9617475728155336		1.3816522222222147		0.010858353829557466	-0.007601525238075939		0.04048764209466802
2014-06-10 08:44:36.600	433.60400000000016	1.9593203883495145		1.0830200000001469		0.008427479611650579	-0.006763377035742825		0.0051126496798514645
2014-06-10 08:44:36.700	433.694	1.962233009708738		1.1733877777777482		0.011336411218986207	-0.006690126640962836		0.00399817072417984
2014-06-10 08:44:36.800	433.68300000000005	1.9636019417475727		1.1627555555555773		0.012701653505933221	-0.007045829451779791		0.027280076988044046
2014-06-10 08:44:36.900	433.85	1.958417475728156		1.330123333333347		0.007513497734628283	-0.0013185966113749355		4.942782622862769e-05
2014-06-10 08:44:37.000	433.787	1.9612912621359224		1.2674911111110418		0.010383594390507291	-0.0005873999385041193		8.348302879871535e-06
2014-06-10 08:44:37.100	433.68300000000005	1.9595825242718443		1.1638588888889103		0.008671166774541383	0.00764933758255128		0.008618146702733951
2014-06-10 08:44:37.200	433.876	1.9649126213592232		1.3572266666666335		0.01399757411003244	0.0076504335406915045		0.0055891123647102865
2014-06-10 08:44:37.300	433.82199999999995	1.9616504854368928		1.3035944444444		0.010731748435814259	0.0064023163228070215		0.0019394775998895946
2014-06-10 08:44:37.400	433.944	1.9642038834951456		1.4259622222222106		0.013281456742179287	-0.006134016661872304		0.028866198668031477
2014-06-10 08:44:37.500	434.23400000000015	1.9633203883495145		1.7163300000001414		0.012394271844660354	-0.007381872312603258		0.032839840102853575
2014-06-10 08:44:37.600	434.16900000000015	1.9609029126213595		1.6516977777778834		0.00997310636461757	-0.007320231323700602		0.04388085674197153
2014-06-10 08:44:37.700	434.399	1.959553398058252		1.882065555555528		0.008619902049622263	-0.007471576353962166		0.1269215683234292
2014-06-10 08:44:37.800	433.965	1.9622233009708736		1.4484333333332984		0.011286115210356051	-0.007898929471109583		0.2121103109016951
2014-06-10 08:44:37.900	433.68	1.9645533980582521		1.16380111111107		0.01361252254584655	-0.00786050206642627		0.20667557881644205
2014-06-10 08:44:38.000	433.694	1.962757281553398		1.1781688888888766		0.011812716289104852	-0.007664441310947531		0.17896702577426396
2014-06-10 08:44:38.100	433.912	1.9608252427184465		1.396536666666634		0.009876987702265529	-0.0075707977291239814		0.17995394059060998
2014-06-10 08:44:38.200	433.787	1.9616407766990287		1.271904444444374		0.01068883193095993	-0.007120688369094231		0.2105134583008219
2014-06-10 08:44:38.300	433.005	1.9635339805825245		0.4902722222221882		0.012578346062567913	-0.006960303072723039		0.27143182615124284
2014-06-10 08:44:38.400	433.82300000000015	1.957368932038835		1.3086400000001392		0.0064096077669904	-0.007632120771485445		0.15588352384690618
2014-06-10 08:44:38.500	433.543	1.963184466019417		1.0290077777777356		0.012221451995684696	-0.007798077010035112		0.14398121974563835
2014-06-10 08:44:38.600	433.416	1.965893203883495		0.9023755555555226		0.014926500107874885	-0.00786997740139761		0.13814826405370026
2014-06-10 08:44:38.700	433.29400000000015	1.96726213592233		0.7807433333334757		0.016291742394822114	-0.00765512806693003		0.10943642854787942
2014-06-10 08:44:38.800	433.824	1.9626796116504848		1.3111111111110745		0.011705528371089402	-0.006431666392727634		0.005817786704988995
2014-06-10 08:44:38.900	433.89	1.9658155339805827		1.3774788888888452		0.014837760949299115	0.0058210745563227724		0.010664926941828077
2014-06-10 08:44:39.000	433.659	1.9626310679611647		1.1468466666666473		0.011649605177993294	0.005879077754794287		0.05684799514381509
2014-06-10 08:44:39.100	433.53	1.9626601941747568		1.018214444444368		0.011675041639698014	0.006191697102355901		0.08125827396797078
2014-06-10 08:44:39.200	433.375	1.9654271844660203		0.8635822222221918		0.014438342179073029	0.0063113395159707505		0.07784007305696443
2014-06-10 08:44:39.300	433.961	1.9680873786407769		1.4499500000000012		0.01709484660194205	0.006090677397919102		0.07815328182535401
2014-06-10 08:44:39.400	433.894	1.965660194174757		1.3833177777777337		0.014663972384034498	0.0072999344663440035		0.04340719204341318
2014-06-10 08:44:39.500	434.18800000000016	1.9637961165048543		1.6776855555556835		0.012796204962243872	0.0021770323364713037		0.00024586586315497117
2014-06-10 08:44:39.600	434.18699999999984	1.9628446601941745		1.6770533333331628		0.011841058899676238	-0.0046143136489013884		0.002733530899572044
2014-06-10 08:44:39.700	434.611	1.9653883495145632		2.1014211111110512		0.014381058468177166	-0.004505851432566322		0.0022305745768076268
2014-06-10 08:44:39.800	434.761	1.966941747572816		2.251788888888825		0.01593076677454186	-0.005574345614605233		0.03966015329081296
[truncated: 343,552 more rows]
