# Supplementary material for: Methane emissions from natural gas vehicles in China
Source: Nat Commun. 2020 Sep 11;11:4588. doi: 10.1038/s41467-020-18141-0 (PMC7486943; doi:10.1038/s41467-020-18141-0)
Supplement: Supplementary file 4 — Supplementary Data 1 [file 41467_2020_18141_MOESM4_ESM.zip › 0611_10Hz_with_ratio_1s_final.csv]

TS	TSCO2	TSCH4	TSNH3	CO2peak	NH3peak	CH4peak	ratio	ratio_nh3	coeff	coeff_nh3
2014-06-11 08:16:53.600	415.824
2014-06-11 08:16:53.700	416.61800000000005
2014-06-11 08:16:53.800	416.982
2014-06-11 08:16:53.900	417.622
2014-06-11 08:16:54.000	418.088
2014-06-11 08:16:54.100	418.069
2014-06-11 08:16:54.200	417.91900000000015
2014-06-11 08:16:54.300	418.056
2014-06-11 08:16:54.400	418.316
2014-06-11 08:16:54.500	418.28
2014-06-11 08:16:54.600	417.92800000000005
2014-06-11 08:16:54.700	417.869
2014-06-11 08:16:54.800	417.616
2014-06-11 08:16:54.900	417.298
2014-06-11 08:16:55.000	416.843
2014-06-11 08:16:55.100	416.737
2014-06-11 08:16:55.200	416.163
2014-06-11 08:16:55.300	415.89300000000014
2014-06-11 08:16:55.400	415.726
2014-06-11 08:16:55.500	415.954
2014-06-11 08:16:55.600	416.057
2014-06-11 08:16:55.700	415.85900000000015
2014-06-11 08:16:55.800	416.352
2014-06-11 08:16:55.900	415.955
2014-06-11 08:16:56.000	416.04
2014-06-11 08:16:56.100	416.631
2014-06-11 08:16:56.200	416.218
2014-06-11 08:16:56.300	416.67900000000014
2014-06-11 08:16:56.400	416.56
2014-06-11 08:16:56.500	417.009
2014-06-11 08:16:56.600	417.374
2014-06-11 08:16:56.700	416.955
2014-06-11 08:16:56.800	417.361
2014-06-11 08:16:56.900	417.536
2014-06-11 08:16:57.000	417.651
2014-06-11 08:16:57.100	417.542
2014-06-11 08:16:57.200	417.89300000000014
2014-06-11 08:16:57.300	417.24
2014-06-11 08:16:57.400	417.125
2014-06-11 08:16:57.500	417.543
2014-06-11 08:16:57.600	418.12300000000016
2014-06-11 08:16:57.700	417.931
2014-06-11 08:16:57.800	417.50300000000016
2014-06-11 08:16:57.900	417.684
2014-06-11 08:16:58.000	417.756
2014-06-11 08:16:58.100	417.595
2014-06-11 08:16:58.200	417.66
2014-06-11 08:16:58.300	417.841
2014-06-11 08:16:58.400	418.01800000000014
2014-06-11 08:16:58.500	417.88800000000015
2014-06-11 08:16:58.600	417.581
2014-06-11 08:16:58.700	417.624
2014-06-11 08:16:58.800	417.88699999999994
2014-06-11 08:16:58.900	418.07300000000015
2014-06-11 08:16:59.000	417.991
2014-06-11 08:16:59.100	418.215
2014-06-11 08:16:59.200	417.709
2014-06-11 08:16:59.300	417.68699999999984
2014-06-11 08:16:59.400	417.642
2014-06-11 08:16:59.500	417.237
2014-06-11 08:16:59.600	417.163
2014-06-11 08:16:59.700	417.57
2014-06-11 08:16:59.800	417.64
2014-06-11 08:16:59.900	417.037
2014-06-11 08:17:00.000	416.788
2014-06-11 08:17:00.100	416.431
2014-06-11 08:17:00.200	416.449
2014-06-11 08:17:00.300	417.034
2014-06-11 08:17:00.400	417.005
2014-06-11 08:17:00.500	416.735
2014-06-11 08:17:00.600	416.153
2014-06-11 08:17:00.700	416.092
2014-06-11 08:17:00.800	416.67
2014-06-11 08:17:00.900	416.699
2014-06-11 08:17:01.000	416.379
2014-06-11 08:17:01.100	416.725
2014-06-11 08:17:01.200	417.495
2014-06-11 08:17:01.300	417.54400000000015
2014-06-11 08:17:01.400	416.987
2014-06-11 08:17:01.500	416.905
2014-06-11 08:17:01.600	416.781
2014-06-11 08:17:01.700	415.881
2014-06-11 08:17:01.800	415.841
2014-06-11 08:17:01.900	416.225
2014-06-11 08:17:02.000	416.157
2014-06-11 08:17:02.100	415.782
2014-06-11 08:17:02.200	415.641
2014-06-11 08:17:02.300	415.704
2014-06-11 08:17:02.400	416.491
2014-06-11 08:17:02.500	416.205
2014-06-11 08:17:02.600	415.86300000000006
2014-06-11 08:17:02.700	415.271
2014-06-11 08:17:02.800	414.834
2014-06-11 08:17:02.900	414.612
2014-06-11 08:17:03.000	414.444
2014-06-11 08:17:03.100	414.53
2014-06-11 08:17:03.200	414.251
2014-06-11 08:17:03.300	414.701
2014-06-11 08:17:03.400	414.771
2014-06-11 08:17:03.500	414.811
2014-06-11 08:17:03.600	414.54
2014-06-11 08:17:03.700	414.297
2014-06-11 08:17:03.800	414.523
2014-06-11 08:17:03.900	414.673
2014-06-11 08:17:04.000	414.595
2014-06-11 08:17:04.100	414.50699999999995
2014-06-11 08:17:04.200	415.006
2014-06-11 08:17:04.300	416.586
2014-06-11 08:17:04.400	418.668
2014-06-11 08:17:04.500	417.00300000000016
2014-06-11 08:17:04.600	416.603
2014-06-11 08:17:04.700	417.195
2014-06-11 08:17:04.800	418.649
2014-06-11 08:17:04.900	418.704
2014-06-11 08:17:05.000	421.074
2014-06-11 08:17:05.100	418.997
2014-06-11 08:17:05.200	417.468
2014-06-11 08:17:05.300	418.19199999999995
2014-06-11 08:17:05.400	418.355
2014-06-11 08:17:05.500	417.93300000000005
2014-06-11 08:17:05.600	420.064
2014-06-11 08:17:05.700	421.96
2014-06-11 08:17:05.800	423.343
2014-06-11 08:17:05.900	421.856
2014-06-11 08:17:06.000	423.251
2014-06-11 08:17:06.100	423.64
2014-06-11 08:17:06.200	424.085
2014-06-11 08:17:06.300	424.786
2014-06-11 08:17:06.400	423.31699999999995
2014-06-11 08:17:06.500	423.18699999999984
2014-06-11 08:17:06.600	424.01300000000015
2014-06-11 08:17:06.700	423.765
2014-06-11 08:17:06.800	422.574
2014-06-11 08:17:06.900	421.094
2014-06-11 08:17:07.000	421.23
2014-06-11 08:17:07.100	421.219
2014-06-11 08:17:07.200	420.112
2014-06-11 08:17:07.300	420.523
2014-06-11 08:17:07.400	422.61
2014-06-11 08:17:07.500	424.44199999999995
2014-06-11 08:17:07.600	427.01199999999994
2014-06-11 08:17:07.700	432.74300000000005
2014-06-11 08:17:07.800	429.945
2014-06-11 08:17:07.900	430.875
2014-06-11 08:17:08.000	433.332
2014-06-11 08:17:08.100	453.806
2014-06-11 08:17:08.200	469.814
2014-06-11 08:17:08.300	501.471
2014-06-11 08:17:08.400	498.548
2014-06-11 08:17:08.500	500.806
2014-06-11 08:17:08.600	495.481
2014-06-11 08:17:08.700	492.061
2014-06-11 08:17:08.800	494.535
2014-06-11 08:17:08.900	498.899
2014-06-11 08:17:09.000	494.036
2014-06-11 08:17:09.100	487.752
2014-06-11 08:17:09.200	478.941
2014-06-11 08:17:09.300	478.176
2014-06-11 08:17:09.400	479.124
2014-06-11 08:17:09.500	485.079
2014-06-11 08:17:09.600	487.168
2014-06-11 08:17:09.700	488.133
2014-06-11 08:17:09.800	487.209
2014-06-11 08:17:09.900	483.152
2014-06-11 08:17:10.000	478.021
2014-06-11 08:17:10.100	479.486
2014-06-11 08:17:10.200	474.397
2014-06-11 08:17:10.300	481.577
2014-06-11 08:17:10.400	484.128
2014-06-11 08:17:10.500	494.545
2014-06-11 08:17:10.600	495.295
2014-06-11 08:17:10.700	488.176
2014-06-11 08:17:10.800	492.625
2014-06-11 08:17:10.900	494.867
2014-06-11 08:17:11.000	494.07
2014-06-11 08:17:11.100	494.756
2014-06-11 08:17:11.200	494.426
2014-06-11 08:17:11.300	478.027
2014-06-11 08:17:11.400	479.758
2014-06-11 08:17:11.500	484.261
2014-06-11 08:17:11.600	483.823
2014-06-11 08:17:11.700	491.568
2014-06-11 08:17:11.800	485.329
2014-06-11 08:17:11.900	488.452
2014-06-11 08:17:12.000	491.136
2014-06-11 08:17:12.100	486.279
2014-06-11 08:17:12.200	480.484
2014-06-11 08:17:12.300	466.48
2014-06-11 08:17:12.400	452.614
2014-06-11 08:17:12.500	445.736
2014-06-11 08:17:12.600	449.812
2014-06-11 08:17:12.700	459.516
2014-06-11 08:17:12.800	465.471
2014-06-11 08:17:12.900	466.049
2014-06-11 08:17:13.000	480.867
2014-06-11 08:17:13.100	486.161
2014-06-11 08:17:13.200	485.74
2014-06-11 08:17:13.300	488.365
2014-06-11 08:17:13.400	488.658
2014-06-11 08:17:13.500	483.33
2014-06-11 08:17:13.600	481.018
2014-06-11 08:17:13.700	481.339
2014-06-11 08:17:13.800	483.15
2014-06-11 08:17:13.900	489.19
2014-06-11 08:17:14.000	506.043
2014-06-11 08:17:14.100	510.723
2014-06-11 08:17:14.200	510.133
2014-06-11 08:17:14.300	514.238
2014-06-11 08:17:14.400	506.089
2014-06-11 08:17:14.500	495.842
2014-06-11 08:17:14.600	497.448
2014-06-11 08:17:14.700	489.576
2014-06-11 08:17:14.800	495.153
2014-06-11 08:17:14.900	506.11300000000006
2014-06-11 08:17:15.000	508.837
2014-06-11 08:17:15.100	510.421
2014-06-11 08:17:15.200	514.3199999999998
2014-06-11 08:17:15.300	519.072
2014-06-11 08:17:15.400	531.126
2014-06-11 08:17:15.500	549.116
2014-06-11 08:17:15.600	568.5409999999998
2014-06-11 08:17:15.700	559.966
2014-06-11 08:17:15.800	543.1890000000002
2014-06-11 08:17:15.900	532.1949999999998
2014-06-11 08:17:16.000	523.155
2014-06-11 08:17:16.100	536.931
2014-06-11 08:17:16.200	525.658
2014-06-11 08:17:16.300	514.577
2014-06-11 08:17:16.400	500.917
2014-06-11 08:17:16.500	506.919
2014-06-11 08:17:16.600	509.29
2014-06-11 08:17:16.700	502.346
2014-06-11 08:17:16.800	483.429
2014-06-11 08:17:16.900	472.578
2014-06-11 08:17:17.000	465.763
2014-06-11 08:17:17.100	461.184
2014-06-11 08:17:17.200	460.883
2014-06-11 08:17:17.300	459.42800000000005
2014-06-11 08:17:17.400	453.92800000000005
2014-06-11 08:17:17.500	445.495
2014-06-11 08:17:17.600	441.49800000000016
2014-06-11 08:17:17.700	437.185
2014-06-11 08:17:17.800	435.62699999999984
2014-06-11 08:17:17.900	430.431
2014-06-11 08:17:18.000	428.162
2014-06-11 08:17:18.100	426.574
2014-06-11 08:17:18.200	423.737
2014-06-11 08:17:18.300	423.015
2014-06-11 08:17:18.400	421.86300000000006
2014-06-11 08:17:18.500	420.86300000000006
2014-06-11 08:17:18.600	421.295
2014-06-11 08:17:18.700	420.774
2014-06-11 08:17:18.800	421.372
2014-06-11 08:17:18.900	421.13199999999995
2014-06-11 08:17:19.000	420.18800000000016
2014-06-11 08:17:19.100	420.547
2014-06-11 08:17:19.200	420.797
2014-06-11 08:17:19.300	420.327
2014-06-11 08:17:19.400	419.571
2014-06-11 08:17:19.500	418.519
2014-06-11 08:17:19.600	417.595
2014-06-11 08:17:19.700	417.37800000000016
2014-06-11 08:17:19.800	417.348
2014-06-11 08:17:19.900	417.504
2014-06-11 08:17:20.000	417.551
2014-06-11 08:17:20.100	417.667
2014-06-11 08:17:20.200	417.462
2014-06-11 08:17:20.300	417.29400000000015
2014-06-11 08:17:20.400	418.358
2014-06-11 08:17:20.500	418.384
2014-06-11 08:17:20.600	420.017
2014-06-11 08:17:20.700	421.70300000000015
2014-06-11 08:17:20.800	422.226
2014-06-11 08:17:20.900	424.82300000000015
2014-06-11 08:17:21.000	425.935
2014-06-11 08:17:21.100	425.57199999999995
2014-06-11 08:17:21.200	424.342
2014-06-11 08:17:21.300	424.44300000000015
2014-06-11 08:17:21.400	425.066
2014-06-11 08:17:21.500	424.379
2014-06-11 08:17:21.600	423.557
2014-06-11 08:17:21.700	424.24
2014-06-11 08:17:21.800	424.056
2014-06-11 08:17:21.900	423.612
2014-06-11 08:17:22.000	423.917
2014-06-11 08:17:22.100	425.515
2014-06-11 08:17:22.200	429.76199999999994
2014-06-11 08:17:22.300	428.907
2014-06-11 08:17:22.400	427.588
2014-06-11 08:17:22.500	429.714
2014-06-11 08:17:22.600	431.237
2014-06-11 08:17:22.700	432.531
2014-06-11 08:17:22.800	432.475
2014-06-11 08:17:22.900	433.074
2014-06-11 08:17:23.000	435.14300000000014
2014-06-11 08:17:23.100	434.016
2014-06-11 08:17:23.200	431.18800000000016
2014-06-11 08:17:23.300	427.676
2014-06-11 08:17:23.400	424.62800000000016
2014-06-11 08:17:23.500	421.473
2014-06-11 08:17:23.600	419.106
2014-06-11 08:17:23.700	419.17900000000014
2014-06-11 08:17:23.800	421.355
2014-06-11 08:17:23.900	421.321
2014-06-11 08:17:24.000	421.269
2014-06-11 08:17:24.100	420.272
2014-06-11 08:17:24.200	419.345
2014-06-11 08:17:24.300	419.259
2014-06-11 08:17:24.400	418.86800000000005
2014-06-11 08:17:24.500	418.706
2014-06-11 08:17:24.600	418.611
2014-06-11 08:17:24.700	418.166
2014-06-11 08:17:24.800	418.407
2014-06-11 08:17:24.900	418.396
2014-06-11 08:17:25.000	418.195
2014-06-11 08:17:25.100	418.171
2014-06-11 08:17:25.200	417.761
2014-06-11 08:17:25.300	417.525
2014-06-11 08:17:25.400	417.108
2014-06-11 08:17:25.500	416.786
2014-06-11 08:17:25.600	417.047
2014-06-11 08:17:25.700	416.971
2014-06-11 08:17:25.800	416.85
2014-06-11 08:17:25.900	416.94
2014-06-11 08:17:26.000	416.889
2014-06-11 08:17:26.100	416.96
2014-06-11 08:17:26.200	416.855
2014-06-11 08:17:26.300	417.27
2014-06-11 08:17:26.400	417.349
2014-06-11 08:17:26.500	417.356
2014-06-11 08:17:26.600	417.01300000000015
2014-06-11 08:17:26.700	417.297
2014-06-11 08:17:26.800	417.098
2014-06-11 08:17:26.900	417.241
2014-06-11 08:17:27.000	417.165
2014-06-11 08:17:27.100	417.096
2014-06-11 08:17:27.200	417.17900000000014
2014-06-11 08:17:27.300	417.344
2014-06-11 08:17:27.400	417.194
2014-06-11 08:17:27.500	416.92800000000005
2014-06-11 08:17:27.600	416.88800000000015
2014-06-11 08:17:27.700	417.061
2014-06-11 08:17:27.800	416.98800000000006
2014-06-11 08:17:27.900	416.686
2014-06-11 08:17:28.000	417.031
2014-06-11 08:17:28.100	417.426
2014-06-11 08:17:28.200	417.071
2014-06-11 08:17:28.300	416.851
2014-06-11 08:17:28.400	416.853
2014-06-11 08:17:28.500	416.206
2014-06-11 08:17:28.600	416.509
2014-06-11 08:17:28.700	417.469
2014-06-11 08:17:28.800	420.449
2014-06-11 08:17:28.900	420.288
2014-06-11 08:17:29.000	420.49800000000016
2014-06-11 08:17:29.100	420.42800000000005
2014-06-11 08:17:29.200	420.971
2014-06-11 08:17:29.300	420.717
2014-06-11 08:17:29.400	420.556
2014-06-11 08:17:29.500	421.786
2014-06-11 08:17:29.600	423.525
2014-06-11 08:17:29.700	423.705
2014-06-11 08:17:29.800	424.31
2014-06-11 08:17:29.900	426.464
2014-06-11 08:17:30.000	429.021
2014-06-11 08:17:30.100	429.423
2014-06-11 08:17:30.200	431.407
2014-06-11 08:17:30.300	432.778
2014-06-11 08:17:30.400	431.592
2014-06-11 08:17:30.500	429.605
2014-06-11 08:17:30.600	430.607
2014-06-11 08:17:30.700	429.125
2014-06-11 08:17:30.800	429.094
2014-06-11 08:17:30.900	428.47
2014-06-11 08:17:31.000	426.009
2014-06-11 08:17:31.100	424.691
2014-06-11 08:17:31.200	423.244
2014-06-11 08:17:31.300	421.464
2014-06-11 08:17:31.400	420.587
2014-06-11 08:17:31.500	419.08
2014-06-11 08:17:31.600	419.119
2014-06-11 08:17:31.700	419.6
2014-06-11 08:17:31.800	419.44300000000015
2014-06-11 08:17:31.900	418.49
2014-06-11 08:17:32.000	417.401
2014-06-11 08:17:32.100	416.365
2014-06-11 08:17:32.200	416.819
2014-06-11 08:17:32.300	417.94300000000015
2014-06-11 08:17:32.400	419.894
2014-06-11 08:17:32.500	423.279
2014-06-11 08:17:32.600	426.478
2014-06-11 08:17:32.700	426.774
2014-06-11 08:17:32.800	430.219
2014-06-11 08:17:32.900	428.907
2014-06-11 08:17:33.000	428.805
2014-06-11 08:17:33.100	429.525
2014-06-11 08:17:33.200	431.217
2014-06-11 08:17:33.300	429.86400000000015
2014-06-11 08:17:33.400	428.38300000000015
2014-06-11 08:17:33.500	429.626
2014-06-11 08:17:33.600	429.847
2014-06-11 08:17:33.700	429.88
2014-06-11 08:17:33.800	432.1
2014-06-11 08:17:33.900	431.541
2014-06-11 08:17:34.000	428.69699999999995
2014-06-11 08:17:34.100	428.462
2014-06-11 08:17:34.200	428.314
2014-06-11 08:17:34.300	427.649
2014-06-11 08:17:34.400	425.86
2014-06-11 08:17:34.500	426.066
2014-06-11 08:17:34.600	426.148
2014-06-11 08:17:34.700	426.551
2014-06-11 08:17:34.800	427.052
2014-06-11 08:17:34.900	428.149
2014-06-11 08:17:35.000	428.45
2014-06-11 08:17:35.100	427.89
2014-06-11 08:17:35.200	426.86
2014-06-11 08:17:35.300	426.958
2014-06-11 08:17:35.400	425.793
2014-06-11 08:17:35.500	423.832
2014-06-11 08:17:35.600	420.76
2014-06-11 08:17:35.700	419.45
2014-06-11 08:17:35.800	419.866
2014-06-11 08:17:35.900	420.26199999999994
2014-06-11 08:17:36.000	420.131
2014-06-11 08:17:36.100	419.75199999999984
2014-06-11 08:17:36.200	419.759
2014-06-11 08:17:36.300	420.23400000000015
2014-06-11 08:17:36.400	419.802
2014-06-11 08:17:36.500	420.10400000000016
2014-06-11 08:17:36.600	419.48800000000006
2014-06-11 08:17:36.700	420.098
2014-06-11 08:17:36.800	419.811
2014-06-11 08:17:36.900	421.074
2014-06-11 08:17:37.000	425.064
2014-06-11 08:17:37.100	424.987
2014-06-11 08:17:37.200	425.155
2014-06-11 08:17:37.300	423.624
2014-06-11 08:17:37.400	423.307
2014-06-11 08:17:37.500	422.36400000000015
2014-06-11 08:17:37.600	422.63199999999995
2014-06-11 08:17:37.700	422.796
2014-06-11 08:17:37.800	422.911
2014-06-11 08:17:37.900	422.11300000000006
2014-06-11 08:17:38.000	419.712
2014-06-11 08:17:38.100	418.362
2014-06-11 08:17:38.200	418.50199999999984
2014-06-11 08:17:38.300	418.31699999999995
2014-06-11 08:17:38.400	417.29900000000015
2014-06-11 08:17:38.500	417.60900000000015
2014-06-11 08:17:38.600	417.112
2014-06-11 08:17:38.700	416.821
2014-06-11 08:17:38.800	416.462
2014-06-11 08:17:38.900	416.324
2014-06-11 08:17:39.000	415.756
2014-06-11 08:17:39.100	415.954
2014-06-11 08:17:39.200	415.38300000000015
2014-06-11 08:17:39.300	414.30300000000005
2014-06-11 08:17:39.400	414.296
2014-06-11 08:17:39.500	414.00199999999984
2014-06-11 08:17:39.600	413.69
2014-06-11 08:17:39.700	414.65
2014-06-11 08:17:39.800	415.074
2014-06-11 08:17:39.900	415.095
2014-06-11 08:17:40.000	414.272
2014-06-11 08:17:40.100	414.11800000000005
2014-06-11 08:17:40.200	413.88699999999994
2014-06-11 08:17:40.300	414.11300000000006
2014-06-11 08:17:40.400	413.67
2014-06-11 08:17:40.500
2014-06-11 08:17:40.600
2014-06-11 08:17:40.700
2014-06-11 08:17:40.800
2014-06-11 08:17:40.900
2014-06-11 08:17:41.000
2014-06-11 08:17:41.100
2014-06-11 08:17:41.200
2014-06-11 08:17:41.300
2014-06-11 08:17:41.400
2014-06-11 08:17:41.500
2014-06-11 08:17:41.600
2014-06-11 08:17:41.700
2014-06-11 08:17:41.800
2014-06-11 08:17:41.900
2014-06-11 08:17:42.000
2014-06-11 08:17:42.100
2014-06-11 08:17:42.200
2014-06-11 08:17:42.300
2014-06-11 08:17:42.400
2014-06-11 08:17:42.500
2014-06-11 08:17:42.600
2014-06-11 08:17:42.700
2014-06-11 08:17:42.800
2014-06-11 08:17:42.900
2014-06-11 08:17:43.000
2014-06-11 08:17:43.100
2014-06-11 08:17:43.200
2014-06-11 08:17:43.300
2014-06-11 08:17:43.400
2014-06-11 08:17:43.500
2014-06-11 08:17:43.600
2014-06-11 08:17:43.700
2014-06-11 08:17:43.800
2014-06-11 08:17:43.900
2014-06-11 08:17:44.000
2014-06-11 08:17:44.100
2014-06-11 08:17:44.200
2014-06-11 08:17:44.300
2014-06-11 08:17:44.400
2014-06-11 08:17:44.500
2014-06-11 08:17:44.600
2014-06-11 08:17:44.700
2014-06-11 08:17:44.800
2014-06-11 08:17:44.900
2014-06-11 08:17:45.000
2014-06-11 08:17:45.100
2014-06-11 08:17:45.200
2014-06-11 08:17:45.300
2014-06-11 08:17:45.400
2014-06-11 08:17:45.500
2014-06-11 08:17:45.600
2014-06-11 08:17:45.700
2014-06-11 08:17:45.800
2014-06-11 08:17:45.900
2014-06-11 08:17:46.000
2014-06-11 08:17:46.100
2014-06-11 08:17:46.200
2014-06-11 08:17:46.300
2014-06-11 08:17:46.400
2014-06-11 08:17:46.500
2014-06-11 08:17:46.600
2014-06-11 08:17:46.700
2014-06-11 08:17:46.800
2014-06-11 08:17:46.900
2014-06-11 08:17:47.000
2014-06-11 08:17:47.100
2014-06-11 08:17:47.200
2014-06-11 08:17:47.300
2014-06-11 08:17:47.400
2014-06-11 08:17:47.500
2014-06-11 08:17:47.600
2014-06-11 08:17:47.700
2014-06-11 08:17:47.800
2014-06-11 08:17:47.900
2014-06-11 08:17:48.000
2014-06-11 08:17:48.100
2014-06-11 08:17:48.200
2014-06-11 08:17:48.300
2014-06-11 08:17:48.400
2014-06-11 08:17:48.500
2014-06-11 08:17:48.600
2014-06-11 08:17:48.700
2014-06-11 08:17:48.800
2014-06-11 08:17:48.900
2014-06-11 08:17:49.000
2014-06-11 08:17:49.100
2014-06-11 08:17:49.200
2014-06-11 08:17:49.300
2014-06-11 08:17:49.400
2014-06-11 08:17:49.500
2014-06-11 08:17:49.600
2014-06-11 08:17:49.700
2014-06-11 08:17:49.800
2014-06-11 08:17:49.900
2014-06-11 08:17:50.000
2014-06-11 08:17:50.100
2014-06-11 08:17:50.200
2014-06-11 08:17:50.300
2014-06-11 08:17:50.400
2014-06-11 08:17:50.500
2014-06-11 08:17:50.600
2014-06-11 08:17:50.700
2014-06-11 08:17:50.800
2014-06-11 08:17:50.900
2014-06-11 08:17:51.000
2014-06-11 08:17:51.100
2014-06-11 08:17:51.200
2014-06-11 08:17:51.300
2014-06-11 08:17:51.400
2014-06-11 08:17:51.500
2014-06-11 08:17:51.600
2014-06-11 08:17:51.700
2014-06-11 08:17:51.800
2014-06-11 08:17:51.900
2014-06-11 08:17:52.000
2014-06-11 08:17:52.100
2014-06-11 08:17:52.200
2014-06-11 08:17:52.300
2014-06-11 08:17:52.400
2014-06-11 08:17:52.500
2014-06-11 08:17:52.600
2014-06-11 08:17:52.700
2014-06-11 08:17:52.800
2014-06-11 08:17:52.900
2014-06-11 08:17:53.000
2014-06-11 08:17:53.100
2014-06-11 08:17:53.200
2014-06-11 08:17:53.300
2014-06-11 08:17:53.400
2014-06-11 08:17:53.500
2014-06-11 08:17:53.600
2014-06-11 08:17:53.700
2014-06-11 08:17:53.800
2014-06-11 08:17:53.900
2014-06-11 08:17:54.000
2014-06-11 08:17:54.100
2014-06-11 08:17:54.200
2014-06-11 08:17:54.300
2014-06-11 08:17:54.400
2014-06-11 08:17:54.500
2014-06-11 08:17:54.600
2014-06-11 08:17:54.700
2014-06-11 08:17:54.800
2014-06-11 08:17:54.900
2014-06-11 08:17:55.000
2014-06-11 08:17:55.100
2014-06-11 08:17:55.200
2014-06-11 08:17:55.300
2014-06-11 08:17:55.400
2014-06-11 08:17:55.500
2014-06-11 08:17:55.600
2014-06-11 08:17:55.700
2014-06-11 08:17:55.800
2014-06-11 08:17:55.900
2014-06-11 08:17:56.000
2014-06-11 08:17:56.100
2014-06-11 08:17:56.200
2014-06-11 08:17:56.300
2014-06-11 08:17:56.400
2014-06-11 08:17:56.500
2014-06-11 08:17:56.600
2014-06-11 08:17:56.700
2014-06-11 08:17:56.800
2014-06-11 08:17:56.900
2014-06-11 08:17:57.000
2014-06-11 08:17:57.100
2014-06-11 08:17:57.200
2014-06-11 08:17:57.300
2014-06-11 08:17:57.400
2014-06-11 08:17:57.500
2014-06-11 08:17:57.600
2014-06-11 08:17:57.700
2014-06-11 08:17:57.800
2014-06-11 08:17:57.900
2014-06-11 08:17:58.000
2014-06-11 08:17:58.100
2014-06-11 08:17:58.200
2014-06-11 08:17:58.300
2014-06-11 08:17:58.400
2014-06-11 08:17:58.500
2014-06-11 08:17:58.600
2014-06-11 08:17:58.700
2014-06-11 08:17:58.800
2014-06-11 08:17:58.900
2014-06-11 08:17:59.000
2014-06-11 08:17:59.100
2014-06-11 08:17:59.200
2014-06-11 08:17:59.300
2014-06-11 08:17:59.400
2014-06-11 08:17:59.500
2014-06-11 08:17:59.600
2014-06-11 08:17:59.700
2014-06-11 08:17:59.800
2014-06-11 08:17:59.900
2014-06-11 08:18:00.000
2014-06-11 08:18:00.100
2014-06-11 08:18:00.200
2014-06-11 08:18:00.300
2014-06-11 08:18:00.400
2014-06-11 08:18:00.500
2014-06-11 08:18:00.600
2014-06-11 08:18:00.700
2014-06-11 08:18:00.800
2014-06-11 08:18:00.900
2014-06-11 08:18:01.000
2014-06-11 08:18:01.100
2014-06-11 08:18:01.200
2014-06-11 08:18:01.300
2014-06-11 08:18:01.400
2014-06-11 08:18:01.500
2014-06-11 08:18:01.600
2014-06-11 08:18:01.700
2014-06-11 08:18:01.800
2014-06-11 08:18:01.900
2014-06-11 08:18:02.000
2014-06-11 08:18:02.100
2014-06-11 08:18:02.200
2014-06-11 08:18:02.300
2014-06-11 08:18:02.400
2014-06-11 08:18:02.500
2014-06-11 08:18:02.600
2014-06-11 08:18:02.700
2014-06-11 08:18:02.800
2014-06-11 08:18:02.900
2014-06-11 08:18:03.000
2014-06-11 08:18:03.100
2014-06-11 08:18:03.200
2014-06-11 08:18:03.300
2014-06-11 08:18:03.400
2014-06-11 08:18:03.500
2014-06-11 08:18:03.600
2014-06-11 08:18:03.700
2014-06-11 08:18:03.800
2014-06-11 08:18:03.900
2014-06-11 08:18:04.000
2014-06-11 08:18:04.100
2014-06-11 08:18:04.200
2014-06-11 08:18:04.300
2014-06-11 08:18:04.400
2014-06-11 08:18:04.500
2014-06-11 08:18:04.600
2014-06-11 08:18:04.700
2014-06-11 08:18:04.800
2014-06-11 08:18:04.900
2014-06-11 08:18:05.000
2014-06-11 08:18:05.100
2014-06-11 08:18:05.200
2014-06-11 08:18:05.300
2014-06-11 08:18:05.400
2014-06-11 08:18:05.500
2014-06-11 08:18:05.600
2014-06-11 08:18:05.700
2014-06-11 08:18:05.800
2014-06-11 08:18:05.900
2014-06-11 08:18:06.000
2014-06-11 08:18:06.100
2014-06-11 08:18:06.200
2014-06-11 08:18:06.300
2014-06-11 08:18:06.400
2014-06-11 08:18:06.500
2014-06-11 08:18:06.600
2014-06-11 08:18:06.700
2014-06-11 08:18:06.800
2014-06-11 08:18:06.900
2014-06-11 08:18:07.000
2014-06-11 08:18:07.100
2014-06-11 08:18:07.200
2014-06-11 08:18:07.300
2014-06-11 08:18:07.400
2014-06-11 08:18:07.500
2014-06-11 08:18:07.600
2014-06-11 08:18:07.700
2014-06-11 08:18:07.800
2014-06-11 08:18:07.900
2014-06-11 08:18:08.000
2014-06-11 08:18:08.100
2014-06-11 08:18:08.200
2014-06-11 08:18:08.300
2014-06-11 08:18:08.400
2014-06-11 08:18:08.500
2014-06-11 08:18:08.600
2014-06-11 08:18:08.700
2014-06-11 08:18:08.800
2014-06-11 08:18:08.900
2014-06-11 08:18:09.000
2014-06-11 08:18:09.100
2014-06-11 08:18:09.200
2014-06-11 08:18:09.300
2014-06-11 08:18:09.400
2014-06-11 08:18:09.500
2014-06-11 08:18:09.600
2014-06-11 08:18:09.700
2014-06-11 08:18:09.800
2014-06-11 08:18:09.900
2014-06-11 08:18:10.000
2014-06-11 08:18:10.100
2014-06-11 08:18:10.200
2014-06-11 08:18:10.300
2014-06-11 08:18:10.400
2014-06-11 08:18:10.500
2014-06-11 08:18:10.600
2014-06-11 08:18:10.700
2014-06-11 08:18:10.800
2014-06-11 08:18:10.900
2014-06-11 08:18:11.000
2014-06-11 08:18:11.100
2014-06-11 08:18:11.200
2014-06-11 08:18:11.300
2014-06-11 08:18:11.400
2014-06-11 08:18:11.500
2014-06-11 08:18:11.600
2014-06-11 08:18:11.700
2014-06-11 08:18:11.800
2014-06-11 08:18:11.900
2014-06-11 08:18:12.000
2014-06-11 08:18:12.100
2014-06-11 08:18:12.200
2014-06-11 08:18:12.300
2014-06-11 08:18:12.400
2014-06-11 08:18:12.500
2014-06-11 08:18:12.600
2014-06-11 08:18:12.700
2014-06-11 08:18:12.800
2014-06-11 08:18:12.900
2014-06-11 08:18:13.000
2014-06-11 08:18:13.100
2014-06-11 08:18:13.200
2014-06-11 08:18:13.300
2014-06-11 08:18:13.400
2014-06-11 08:18:13.500
2014-06-11 08:18:13.600
2014-06-11 08:18:13.700
2014-06-11 08:18:13.800
2014-06-11 08:18:13.900
2014-06-11 08:18:14.000
2014-06-11 08:18:14.100
2014-06-11 08:18:14.200
2014-06-11 08:18:14.300
2014-06-11 08:18:14.400
2014-06-11 08:18:14.500
2014-06-11 08:18:14.600
2014-06-11 08:18:14.700
2014-06-11 08:18:14.800
2014-06-11 08:18:14.900
2014-06-11 08:18:15.000
2014-06-11 08:18:15.100
2014-06-11 08:18:15.200
2014-06-11 08:18:15.300
2014-06-11 08:18:15.400
2014-06-11 08:18:15.500
2014-06-11 08:18:15.600
2014-06-11 08:18:15.700
2014-06-11 08:18:15.800
2014-06-11 08:18:15.900
2014-06-11 08:18:16.000
2014-06-11 08:18:16.100
2014-06-11 08:18:16.200
2014-06-11 08:18:16.300
2014-06-11 08:18:16.400
2014-06-11 08:18:16.500
2014-06-11 08:18:16.600
2014-06-11 08:18:16.700
2014-06-11 08:18:16.800
2014-06-11 08:18:16.900
2014-06-11 08:18:17.000
2014-06-11 08:18:17.100
2014-06-11 08:18:17.200
2014-06-11 08:18:17.300
2014-06-11 08:18:17.400
2014-06-11 08:18:17.500
2014-06-11 08:18:17.600
2014-06-11 08:18:17.700
2014-06-11 08:18:17.800
2014-06-11 08:18:17.900
2014-06-11 08:18:18.000
2014-06-11 08:18:18.100
2014-06-11 08:18:18.200
2014-06-11 08:18:18.300
2014-06-11 08:18:18.400
2014-06-11 08:18:18.500
2014-06-11 08:18:18.600
2014-06-11 08:18:18.700
2014-06-11 08:18:18.800
2014-06-11 08:18:18.900
2014-06-11 08:18:19.000
2014-06-11 08:18:19.100
2014-06-11 08:18:19.200
2014-06-11 08:18:19.300
2014-06-11 08:18:19.400
2014-06-11 08:18:19.500
2014-06-11 08:18:19.600
2014-06-11 08:18:19.700
2014-06-11 08:18:19.800
2014-06-11 08:18:19.900
2014-06-11 08:18:20.000
2014-06-11 08:18:20.100
2014-06-11 08:18:20.200
2014-06-11 08:18:20.300
2014-06-11 08:18:20.400
2014-06-11 08:18:20.500
2014-06-11 08:18:20.600
2014-06-11 08:18:20.700
2014-06-11 08:18:20.800
2014-06-11 08:18:20.900
2014-06-11 08:18:21.000
2014-06-11 08:18:21.100
2014-06-11 08:18:21.200
2014-06-11 08:18:21.300
2014-06-11 08:18:21.400
2014-06-11 08:18:21.500
2014-06-11 08:18:21.600
2014-06-11 08:18:21.700
2014-06-11 08:18:21.800
2014-06-11 08:18:21.900
2014-06-11 08:18:22.000
2014-06-11 08:18:22.100
2014-06-11 08:18:22.200
2014-06-11 08:18:22.300
2014-06-11 08:18:22.400
2014-06-11 08:18:22.500
2014-06-11 08:18:22.600
2014-06-11 08:18:22.700
2014-06-11 08:18:22.800
2014-06-11 08:18:22.900
2014-06-11 08:18:23.000
2014-06-11 08:18:23.100
2014-06-11 08:18:23.200
2014-06-11 08:18:23.300
2014-06-11 08:18:23.400
2014-06-11 08:18:23.500
2014-06-11 08:18:23.600
2014-06-11 08:18:23.700
2014-06-11 08:18:23.800
2014-06-11 08:18:23.900
2014-06-11 08:18:24.000
2014-06-11 08:18:24.100
2014-06-11 08:18:24.200
2014-06-11 08:18:24.300
2014-06-11 08:18:24.400
2014-06-11 08:18:24.500
2014-06-11 08:18:24.600
2014-06-11 08:18:24.700
2014-06-11 08:18:24.800
2014-06-11 08:18:24.900
2014-06-11 08:18:25.000
2014-06-11 08:18:25.100
2014-06-11 08:18:25.200
2014-06-11 08:18:25.300
2014-06-11 08:18:25.400
2014-06-11 08:18:25.500
2014-06-11 08:18:25.600
2014-06-11 08:18:25.700
2014-06-11 08:18:25.800
2014-06-11 08:18:25.900
2014-06-11 08:18:26.000
2014-06-11 08:18:26.100
2014-06-11 08:18:26.200
2014-06-11 08:18:26.300
2014-06-11 08:18:26.400
2014-06-11 08:18:26.500
2014-06-11 08:18:26.600
2014-06-11 08:18:26.700
2014-06-11 08:18:26.800
2014-06-11 08:18:26.900
2014-06-11 08:18:27.000
2014-06-11 08:18:27.100
2014-06-11 08:18:27.200
2014-06-11 08:18:27.300
2014-06-11 08:18:27.400
2014-06-11 08:18:27.500
2014-06-11 08:18:27.600
2014-06-11 08:18:27.700
2014-06-11 08:18:27.800
2014-06-11 08:18:27.900
2014-06-11 08:18:28.000
2014-06-11 08:18:28.100
2014-06-11 08:18:28.200
2014-06-11 08:18:28.300
2014-06-11 08:18:28.400
2014-06-11 08:18:28.500
2014-06-11 08:18:28.600
2014-06-11 08:18:28.700
2014-06-11 08:18:28.800
2014-06-11 08:18:28.900
2014-06-11 08:18:29.000
2014-06-11 08:18:29.100
2014-06-11 08:18:29.200
2014-06-11 08:18:29.300
2014-06-11 08:18:29.400
2014-06-11 08:18:29.500
2014-06-11 08:18:29.600
2014-06-11 08:18:29.700
2014-06-11 08:18:29.800
2014-06-11 08:18:29.900
2014-06-11 08:18:30.000
2014-06-11 08:18:30.100
2014-06-11 08:18:30.200
2014-06-11 08:18:30.300
2014-06-11 08:18:30.400
2014-06-11 08:18:30.500
2014-06-11 08:18:30.600
2014-06-11 08:18:30.700
2014-06-11 08:18:30.800
2014-06-11 08:18:30.900
2014-06-11 08:18:31.000
2014-06-11 08:18:31.100
2014-06-11 08:18:31.200
2014-06-11 08:18:31.300
2014-06-11 08:18:31.400
2014-06-11 08:18:31.500
2014-06-11 08:18:31.600
2014-06-11 08:18:31.700
2014-06-11 08:18:31.800
2014-06-11 08:18:31.900
2014-06-11 08:18:32.000
2014-06-11 08:18:32.100
2014-06-11 08:18:32.200
2014-06-11 08:18:32.300
2014-06-11 08:18:32.400
2014-06-11 08:18:32.500
2014-06-11 08:18:32.600
2014-06-11 08:18:32.700
2014-06-11 08:18:32.800
2014-06-11 08:18:32.900
2014-06-11 08:18:33.000
2014-06-11 08:18:33.100
2014-06-11 08:18:33.200
2014-06-11 08:18:33.300
2014-06-11 08:18:33.400
2014-06-11 08:18:33.500
2014-06-11 08:18:33.600
2014-06-11 08:18:33.700
2014-06-11 08:18:33.800
2014-06-11 08:18:33.900
2014-06-11 08:18:34.000
2014-06-11 08:18:34.100
2014-06-11 08:18:34.200
2014-06-11 08:18:34.300
2014-06-11 08:18:34.400
2014-06-11 08:18:34.500
2014-06-11 08:18:34.600
2014-06-11 08:18:34.700
2014-06-11 08:18:34.800
2014-06-11 08:18:34.900
2014-06-11 08:18:35.000
2014-06-11 08:18:35.100
2014-06-11 08:18:35.200
2014-06-11 08:18:35.300
2014-06-11 08:18:35.400
2014-06-11 08:18:35.500
2014-06-11 08:18:35.600
2014-06-11 08:18:35.700
2014-06-11 08:18:35.800
2014-06-11 08:18:35.900
2014-06-11 08:18:36.000
2014-06-11 08:18:36.100
2014-06-11 08:18:36.200
2014-06-11 08:18:36.300
2014-06-11 08:18:36.400
2014-06-11 08:18:36.500
2014-06-11 08:18:36.600
2014-06-11 08:18:36.700
2014-06-11 08:18:36.800
2014-06-11 08:18:36.900
2014-06-11 08:18:37.000
2014-06-11 08:18:37.100
2014-06-11 08:18:37.200
2014-06-11 08:18:37.300
2014-06-11 08:18:37.400
2014-06-11 08:18:37.500
2014-06-11 08:18:37.600
2014-06-11 08:18:37.700
2014-06-11 08:18:37.800
2014-06-11 08:18:37.900
2014-06-11 08:18:38.000
2014-06-11 08:18:38.100
2014-06-11 08:18:38.200
2014-06-11 08:18:38.300
2014-06-11 08:18:38.400
2014-06-11 08:18:38.500
2014-06-11 08:18:38.600
2014-06-11 08:18:38.700
2014-06-11 08:18:38.800
2014-06-11 08:18:38.900
2014-06-11 08:18:39.000
2014-06-11 08:18:39.100
2014-06-11 08:18:39.200
2014-06-11 08:18:39.300
2014-06-11 08:18:39.400
2014-06-11 08:18:39.500
2014-06-11 08:18:39.600
2014-06-11 08:18:39.700
2014-06-11 08:18:39.800
2014-06-11 08:18:39.900
2014-06-11 08:18:40.000
2014-06-11 08:18:40.100
2014-06-11 08:18:40.200
2014-06-11 08:18:40.300
2014-06-11 08:18:40.400
2014-06-11 08:18:40.500
2014-06-11 08:18:40.600
2014-06-11 08:18:40.700
2014-06-11 08:18:40.800
2014-06-11 08:18:40.900
2014-06-11 08:18:41.000
2014-06-11 08:18:41.100
2014-06-11 08:18:41.200
2014-06-11 08:18:41.300
2014-06-11 08:18:41.400
2014-06-11 08:18:41.500
2014-06-11 08:18:41.600
2014-06-11 08:18:41.700
2014-06-11 08:18:41.800
2014-06-11 08:18:41.900
2014-06-11 08:18:42.000
2014-06-11 08:18:42.100
2014-06-11 08:18:42.200
2014-06-11 08:18:42.300
2014-06-11 08:18:42.400
2014-06-11 08:18:42.500
2014-06-11 08:18:42.600
2014-06-11 08:18:42.700
2014-06-11 08:18:42.800
2014-06-11 08:18:42.900
2014-06-11 08:18:43.000
2014-06-11 08:18:43.100
2014-06-11 08:18:43.200
2014-06-11 08:18:43.300
2014-06-11 08:18:43.400
2014-06-11 08:18:43.500
2014-06-11 08:18:43.600
2014-06-11 08:18:43.700
2014-06-11 08:18:43.800
2014-06-11 08:18:43.900
2014-06-11 08:18:44.000
2014-06-11 08:18:44.100
2014-06-11 08:18:44.200
2014-06-11 08:18:44.300
2014-06-11 08:18:44.400
2014-06-11 08:18:44.500
2014-06-11 08:18:44.600
2014-06-11 08:18:44.700
2014-06-11 08:18:44.800
2014-06-11 08:18:44.900
2014-06-11 08:18:45.000
2014-06-11 08:18:45.100
2014-06-11 08:18:45.200
2014-06-11 08:18:45.300
2014-06-11 08:18:45.400
2014-06-11 08:18:45.500
2014-06-11 08:18:45.600
2014-06-11 08:18:45.700
2014-06-11 08:18:45.800
2014-06-11 08:18:45.900
2014-06-11 08:18:46.000
2014-06-11 08:18:46.100
2014-06-11 08:18:46.200
2014-06-11 08:18:46.300
2014-06-11 08:18:46.400
2014-06-11 08:18:46.500
2014-06-11 08:18:46.600
2014-06-11 08:18:46.700
2014-06-11 08:18:46.800
2014-06-11 08:18:46.900
2014-06-11 08:18:47.000
2014-06-11 08:18:47.100
2014-06-11 08:18:47.200
2014-06-11 08:18:47.300
2014-06-11 08:18:47.400
2014-06-11 08:18:47.500
2014-06-11 08:18:47.600
2014-06-11 08:18:47.700
2014-06-11 08:18:47.800
2014-06-11 08:18:47.900
2014-06-11 08:18:48.000
2014-06-11 08:18:48.100
2014-06-11 08:18:48.200
2014-06-11 08:18:48.300
2014-06-11 08:18:48.400
2014-06-11 08:18:48.500
2014-06-11 08:18:48.600
2014-06-11 08:18:48.700
2014-06-11 08:18:48.800
2014-06-11 08:18:48.900
2014-06-11 08:18:49.000
2014-06-11 08:18:49.100
2014-06-11 08:18:49.200
2014-06-11 08:18:49.300
2014-06-11 08:18:49.400
2014-06-11 08:18:49.500
2014-06-11 08:18:49.600
2014-06-11 08:18:49.700
2014-06-11 08:18:49.800
2014-06-11 08:18:49.900
2014-06-11 08:18:50.000
2014-06-11 08:18:50.100
2014-06-11 08:18:50.200
2014-06-11 08:18:50.300
2014-06-11 08:18:50.400
2014-06-11 08:18:50.500
2014-06-11 08:18:50.600
2014-06-11 08:18:50.700
2014-06-11 08:18:50.800
2014-06-11 08:18:50.900
2014-06-11 08:18:51.000
2014-06-11 08:18:51.100
2014-06-11 08:18:51.200
2014-06-11 08:18:51.300
2014-06-11 08:18:51.400
2014-06-11 08:18:51.500
2014-06-11 08:18:51.600
2014-06-11 08:18:51.700
2014-06-11 08:18:51.800
2014-06-11 08:18:51.900
2014-06-11 08:18:52.000
2014-06-11 08:18:52.100
2014-06-11 08:18:52.200
2014-06-11 08:18:52.300
2014-06-11 08:18:52.400
2014-06-11 08:18:52.500
2014-06-11 08:18:52.600
2014-06-11 08:18:52.700
2014-06-11 08:18:52.800
2014-06-11 08:18:52.900
2014-06-11 08:18:53.000
2014-06-11 08:18:53.100
2014-06-11 08:18:53.200
2014-06-11 08:18:53.300
2014-06-11 08:18:53.400
2014-06-11 08:18:53.500
2014-06-11 08:18:53.600
2014-06-11 08:18:53.700
2014-06-11 08:18:53.800
2014-06-11 08:18:53.900
2014-06-11 08:18:54.000
2014-06-11 08:18:54.100
2014-06-11 08:18:54.200
2014-06-11 08:18:54.300
2014-06-11 08:18:54.400
2014-06-11 08:18:54.500
2014-06-11 08:18:54.600
2014-06-11 08:18:54.700
2014-06-11 08:18:54.800
2014-06-11 08:18:54.900
2014-06-11 08:18:55.000
2014-06-11 08:18:55.100
2014-06-11 08:18:55.200
2014-06-11 08:18:55.300
2014-06-11 08:18:55.400
2014-06-11 08:18:55.500
2014-06-11 08:18:55.600
2014-06-11 08:18:55.700
2014-06-11 08:18:55.800
2014-06-11 08:18:55.900
2014-06-11 08:18:56.000
2014-06-11 08:18:56.100
2014-06-11 08:18:56.200
2014-06-11 08:18:56.300
2014-06-11 08:18:56.400
2014-06-11 08:18:56.500
2014-06-11 08:18:56.600
2014-06-11 08:18:56.700
2014-06-11 08:18:56.800
2014-06-11 08:18:56.900
2014-06-11 08:18:57.000
2014-06-11 08:18:57.100
2014-06-11 08:18:57.200
2014-06-11 08:18:57.300
2014-06-11 08:18:57.400
2014-06-11 08:18:57.500
2014-06-11 08:18:57.600
2014-06-11 08:18:57.700
2014-06-11 08:18:57.800
2014-06-11 08:18:57.900
2014-06-11 08:18:58.000
2014-06-11 08:18:58.100
2014-06-11 08:18:58.200
2014-06-11 08:18:58.300
2014-06-11 08:18:58.400
2014-06-11 08:18:58.500
2014-06-11 08:18:58.600
2014-06-11 08:18:58.700
2014-06-11 08:18:58.800
2014-06-11 08:18:58.900
2014-06-11 08:18:59.000
2014-06-11 08:18:59.100
2014-06-11 08:18:59.200
2014-06-11 08:18:59.300
2014-06-11 08:18:59.400
2014-06-11 08:18:59.500
2014-06-11 08:18:59.600
2014-06-11 08:18:59.700
2014-06-11 08:18:59.800
2014-06-11 08:18:59.900
2014-06-11 08:19:00.000
2014-06-11 08:19:00.100
2014-06-11 08:19:00.200
2014-06-11 08:19:00.300
2014-06-11 08:19:00.400
2014-06-11 08:19:00.500
2014-06-11 08:19:00.600
2014-06-11 08:19:00.700
2014-06-11 08:19:00.800
2014-06-11 08:19:00.900
2014-06-11 08:19:01.000
2014-06-11 08:19:01.100
2014-06-11 08:19:01.200
2014-06-11 08:19:01.300
2014-06-11 08:19:01.400
2014-06-11 08:19:01.500
2014-06-11 08:19:01.600
2014-06-11 08:19:01.700
2014-06-11 08:19:01.800
2014-06-11 08:19:01.900
2014-06-11 08:19:02.000
2014-06-11 08:19:02.100
2014-06-11 08:19:02.200
2014-06-11 08:19:02.300
2014-06-11 08:19:02.400
2014-06-11 08:19:02.500
2014-06-11 08:19:02.600
2014-06-11 08:19:02.700
2014-06-11 08:19:02.800
2014-06-11 08:19:02.900
2014-06-11 08:19:03.000
2014-06-11 08:19:03.100
2014-06-11 08:19:03.200
2014-06-11 08:19:03.300
2014-06-11 08:19:03.400
2014-06-11 08:19:03.500
2014-06-11 08:19:03.600
2014-06-11 08:19:03.700
2014-06-11 08:19:03.800
2014-06-11 08:19:03.900
2014-06-11 08:19:04.000
2014-06-11 08:19:04.100
2014-06-11 08:19:04.200
2014-06-11 08:19:04.300
2014-06-11 08:19:04.400
2014-06-11 08:19:04.500
2014-06-11 08:19:04.600
2014-06-11 08:19:04.700
2014-06-11 08:19:04.800
2014-06-11 08:19:04.900
2014-06-11 08:19:05.000
2014-06-11 08:19:05.100
2014-06-11 08:19:05.200
2014-06-11 08:19:05.300
2014-06-11 08:19:05.400
2014-06-11 08:19:05.500
2014-06-11 08:19:05.600
2014-06-11 08:19:05.700
2014-06-11 08:19:05.800
2014-06-11 08:19:05.900
2014-06-11 08:19:06.000
2014-06-11 08:19:06.100
2014-06-11 08:19:06.200
2014-06-11 08:19:06.300
2014-06-11 08:19:06.400
2014-06-11 08:19:06.500
2014-06-11 08:19:06.600
2014-06-11 08:19:06.700
2014-06-11 08:19:06.800
2014-06-11 08:19:06.900
2014-06-11 08:19:07.000
2014-06-11 08:19:07.100
2014-06-11 08:19:07.200
2014-06-11 08:19:07.300
2014-06-11 08:19:07.400
2014-06-11 08:19:07.500
2014-06-11 08:19:07.600
2014-06-11 08:19:07.700
2014-06-11 08:19:07.800
2014-06-11 08:19:07.900
2014-06-11 08:19:08.000
2014-06-11 08:19:08.100
2014-06-11 08:19:08.200
2014-06-11 08:19:08.300
2014-06-11 08:19:08.400
2014-06-11 08:19:08.500
2014-06-11 08:19:08.600
2014-06-11 08:19:08.700
2014-06-11 08:19:08.800
2014-06-11 08:19:08.900
2014-06-11 08:19:09.000
2014-06-11 08:19:09.100
2014-06-11 08:19:09.200
2014-06-11 08:19:09.300
2014-06-11 08:19:09.400
2014-06-11 08:19:09.500
2014-06-11 08:19:09.600
2014-06-11 08:19:09.700
2014-06-11 08:19:09.800
2014-06-11 08:19:09.900
2014-06-11 08:19:10.000
2014-06-11 08:19:10.100
2014-06-11 08:19:10.200
2014-06-11 08:19:10.300
2014-06-11 08:19:10.400
2014-06-11 08:19:10.500
2014-06-11 08:19:10.600
2014-06-11 08:19:10.700
2014-06-11 08:19:10.800
2014-06-11 08:19:10.900
2014-06-11 08:19:11.000
2014-06-11 08:19:11.100
2014-06-11 08:19:11.200
2014-06-11 08:19:11.300
2014-06-11 08:19:11.400
2014-06-11 08:19:11.500
2014-06-11 08:19:11.600
2014-06-11 08:19:11.700
2014-06-11 08:19:11.800
2014-06-11 08:19:11.900
2014-06-11 08:19:12.000
2014-06-11 08:19:12.100
2014-06-11 08:19:12.200
2014-06-11 08:19:12.300
2014-06-11 08:19:12.400
2014-06-11 08:19:12.500
2014-06-11 08:19:12.600
2014-06-11 08:19:12.700
2014-06-11 08:19:12.800
2014-06-11 08:19:12.900
2014-06-11 08:19:13.000
2014-06-11 08:19:13.100
2014-06-11 08:19:13.200
2014-06-11 08:19:13.300
2014-06-11 08:19:13.400
2014-06-11 08:19:13.500
2014-06-11 08:19:13.600
2014-06-11 08:19:13.700
2014-06-11 08:19:13.800
2014-06-11 08:19:13.900
2014-06-11 08:19:14.000
2014-06-11 08:19:14.100
2014-06-11 08:19:14.200
2014-06-11 08:19:14.300
2014-06-11 08:19:14.400
2014-06-11 08:19:14.500
2014-06-11 08:19:14.600
2014-06-11 08:19:14.700
2014-06-11 08:19:14.800
2014-06-11 08:19:14.900
2014-06-11 08:19:15.000
2014-06-11 08:19:15.100
2014-06-11 08:19:15.200
2014-06-11 08:19:15.300
2014-06-11 08:19:15.400
2014-06-11 08:19:15.500
2014-06-11 08:19:15.600
2014-06-11 08:19:15.700
2014-06-11 08:19:15.800
2014-06-11 08:19:15.900
2014-06-11 08:19:16.000
2014-06-11 08:19:16.100
2014-06-11 08:19:16.200
2014-06-11 08:19:16.300
2014-06-11 08:19:16.400
2014-06-11 08:19:16.500
2014-06-11 08:19:16.600
2014-06-11 08:19:16.700
2014-06-11 08:19:16.800
2014-06-11 08:19:16.900
2014-06-11 08:19:17.000
2014-06-11 08:19:17.100
2014-06-11 08:19:17.200
2014-06-11 08:19:17.300
2014-06-11 08:19:17.400
2014-06-11 08:19:17.500
2014-06-11 08:19:17.600
2014-06-11 08:19:17.700
2014-06-11 08:19:17.800
2014-06-11 08:19:17.900
2014-06-11 08:19:18.000
2014-06-11 08:19:18.100
2014-06-11 08:19:18.200
2014-06-11 08:19:18.300
2014-06-11 08:19:18.400
2014-06-11 08:19:18.500
2014-06-11 08:19:18.600
2014-06-11 08:19:18.700
2014-06-11 08:19:18.800
2014-06-11 08:19:18.900
2014-06-11 08:19:19.000
2014-06-11 08:19:19.100
2014-06-11 08:19:19.200
2014-06-11 08:19:19.300
2014-06-11 08:19:19.400
2014-06-11 08:19:19.500
2014-06-11 08:19:19.600
2014-06-11 08:19:19.700
2014-06-11 08:19:19.800
2014-06-11 08:19:19.900
2014-06-11 08:19:20.000
2014-06-11 08:19:20.100
2014-06-11 08:19:20.200
2014-06-11 08:19:20.300
2014-06-11 08:19:20.400
2014-06-11 08:19:20.500
2014-06-11 08:19:20.600
2014-06-11 08:19:20.700
2014-06-11 08:19:20.800
2014-06-11 08:19:20.900
2014-06-11 08:19:21.000
2014-06-11 08:19:21.100
2014-06-11 08:19:21.200
2014-06-11 08:19:21.300
2014-06-11 08:19:21.400
2014-06-11 08:19:21.500
2014-06-11 08:19:21.600
2014-06-11 08:19:21.700
2014-06-11 08:19:21.800
2014-06-11 08:19:21.900
2014-06-11 08:19:22.000
2014-06-11 08:19:22.100
2014-06-11 08:19:22.200
2014-06-11 08:19:22.300
2014-06-11 08:19:22.400
2014-06-11 08:19:22.500
2014-06-11 08:19:22.600
2014-06-11 08:19:22.700
2014-06-11 08:19:22.800
2014-06-11 08:19:22.900
2014-06-11 08:19:23.000
2014-06-11 08:19:23.100
2014-06-11 08:19:23.200
2014-06-11 08:19:23.300
2014-06-11 08:19:23.400
2014-06-11 08:19:23.500
2014-06-11 08:19:23.600
2014-06-11 08:19:23.700
2014-06-11 08:19:23.800
2014-06-11 08:19:23.900
2014-06-11 08:19:24.000
2014-06-11 08:19:24.100
2014-06-11 08:19:24.200
2014-06-11 08:19:24.300
2014-06-11 08:19:24.400
2014-06-11 08:19:24.500
2014-06-11 08:19:24.600
2014-06-11 08:19:24.700
2014-06-11 08:19:24.800
2014-06-11 08:19:24.900
2014-06-11 08:19:25.000
2014-06-11 08:19:25.100
2014-06-11 08:19:25.200
2014-06-11 08:19:25.300
2014-06-11 08:19:25.400
2014-06-11 08:19:25.500
2014-06-11 08:19:25.600
2014-06-11 08:19:25.700
2014-06-11 08:19:25.800
2014-06-11 08:19:25.900
2014-06-11 08:19:26.000
2014-06-11 08:19:26.100
2014-06-11 08:19:26.200
2014-06-11 08:19:26.300
2014-06-11 08:19:26.400
2014-06-11 08:19:26.500
2014-06-11 08:19:26.600
2014-06-11 08:19:26.700
2014-06-11 08:19:26.800
2014-06-11 08:19:26.900
2014-06-11 08:19:27.000
2014-06-11 08:19:27.100
2014-06-11 08:19:27.200
2014-06-11 08:19:27.300
2014-06-11 08:19:27.400
2014-06-11 08:19:27.500
2014-06-11 08:19:27.600
2014-06-11 08:19:27.700
2014-06-11 08:19:27.800
2014-06-11 08:19:27.900
2014-06-11 08:19:28.000
2014-06-11 08:19:28.100
2014-06-11 08:19:28.200
2014-06-11 08:19:28.300
2014-06-11 08:19:28.400
2014-06-11 08:19:28.500
2014-06-11 08:19:28.600
2014-06-11 08:19:28.700
2014-06-11 08:19:28.800
2014-06-11 08:19:28.900
2014-06-11 08:19:29.000
2014-06-11 08:19:29.100
2014-06-11 08:19:29.200
2014-06-11 08:19:29.300
2014-06-11 08:19:29.400
2014-06-11 08:19:29.500
2014-06-11 08:19:29.600
2014-06-11 08:19:29.700
2014-06-11 08:19:29.800
2014-06-11 08:19:29.900
2014-06-11 08:19:30.000
2014-06-11 08:19:30.100
2014-06-11 08:19:30.200
2014-06-11 08:19:30.300
2014-06-11 08:19:30.400
2014-06-11 08:19:30.500
2014-06-11 08:19:30.600
2014-06-11 08:19:30.700
2014-06-11 08:19:30.800
2014-06-11 08:19:30.900
2014-06-11 08:19:31.000
2014-06-11 08:19:31.100
2014-06-11 08:19:31.200
2014-06-11 08:19:31.300
2014-06-11 08:19:31.400
2014-06-11 08:19:31.500
2014-06-11 08:19:31.600
2014-06-11 08:19:31.700
2014-06-11 08:19:31.800
2014-06-11 08:19:31.900
2014-06-11 08:19:32.000
2014-06-11 08:19:32.100
2014-06-11 08:19:32.200
2014-06-11 08:19:32.300
2014-06-11 08:19:32.400
2014-06-11 08:19:32.500
2014-06-11 08:19:32.600
2014-06-11 08:19:32.700
2014-06-11 08:19:32.800
2014-06-11 08:19:32.900
2014-06-11 08:19:33.000
2014-06-11 08:19:33.100
2014-06-11 08:19:33.200
2014-06-11 08:19:33.300
2014-06-11 08:19:33.400
2014-06-11 08:19:33.500
2014-06-11 08:19:33.600
2014-06-11 08:19:33.700
2014-06-11 08:19:33.800
2014-06-11 08:19:33.900
2014-06-11 08:19:34.000
2014-06-11 08:19:34.100
2014-06-11 08:19:34.200
2014-06-11 08:19:34.300
2014-06-11 08:19:34.400
2014-06-11 08:19:34.500
2014-06-11 08:19:34.600
2014-06-11 08:19:34.700
2014-06-11 08:19:34.800
2014-06-11 08:19:34.900
2014-06-11 08:19:35.000
2014-06-11 08:19:35.100
2014-06-11 08:19:35.200
2014-06-11 08:19:35.300
2014-06-11 08:19:35.400
2014-06-11 08:19:35.500
2014-06-11 08:19:35.600
2014-06-11 08:19:35.700
2014-06-11 08:19:35.800
2014-06-11 08:19:35.900
2014-06-11 08:19:36.000
2014-06-11 08:19:36.100
2014-06-11 08:19:36.200
2014-06-11 08:19:36.300
2014-06-11 08:19:36.400
2014-06-11 08:19:36.500
2014-06-11 08:19:36.600
2014-06-11 08:19:36.700
2014-06-11 08:19:36.800
2014-06-11 08:19:36.900
2014-06-11 08:19:37.000
2014-06-11 08:19:37.100
2014-06-11 08:19:37.200
2014-06-11 08:19:37.300
2014-06-11 08:19:37.400
2014-06-11 08:19:37.500
2014-06-11 08:19:37.600
2014-06-11 08:19:37.700
2014-06-11 08:19:37.800
2014-06-11 08:19:37.900
2014-06-11 08:19:38.000
2014-06-11 08:19:38.100
2014-06-11 08:19:38.200
2014-06-11 08:19:38.300
2014-06-11 08:19:38.400
2014-06-11 08:19:38.500
2014-06-11 08:19:38.600
2014-06-11 08:19:38.700
2014-06-11 08:19:38.800
2014-06-11 08:19:38.900
2014-06-11 08:19:39.000
2014-06-11 08:19:39.100
2014-06-11 08:19:39.200
2014-06-11 08:19:39.300
2014-06-11 08:19:39.400
2014-06-11 08:19:39.500
2014-06-11 08:19:39.600
2014-06-11 08:19:39.700
2014-06-11 08:19:39.800
2014-06-11 08:19:39.900
2014-06-11 08:19:40.000
2014-06-11 08:19:40.100
2014-06-11 08:19:40.200
2014-06-11 08:19:40.300
2014-06-11 08:19:40.400
2014-06-11 08:19:40.500
2014-06-11 08:19:40.600
2014-06-11 08:19:40.700
2014-06-11 08:19:40.800
2014-06-11 08:19:40.900
2014-06-11 08:19:41.000
2014-06-11 08:19:41.100
2014-06-11 08:19:41.200
2014-06-11 08:19:41.300
2014-06-11 08:19:41.400
2014-06-11 08:19:41.500
2014-06-11 08:19:41.600
2014-06-11 08:19:41.700
2014-06-11 08:19:41.800
2014-06-11 08:19:41.900
2014-06-11 08:19:42.000
2014-06-11 08:19:42.100
2014-06-11 08:19:42.200
2014-06-11 08:19:42.300
2014-06-11 08:19:42.400
2014-06-11 08:19:42.500
2014-06-11 08:19:42.600
2014-06-11 08:19:42.700
2014-06-11 08:19:42.800
2014-06-11 08:19:42.900
2014-06-11 08:19:43.000
2014-06-11 08:19:43.100
2014-06-11 08:19:43.200
2014-06-11 08:19:43.300
2014-06-11 08:19:43.400
2014-06-11 08:19:43.500
2014-06-11 08:19:43.600
2014-06-11 08:19:43.700
2014-06-11 08:19:43.800
2014-06-11 08:19:43.900
2014-06-11 08:19:44.000
2014-06-11 08:19:44.100
2014-06-11 08:19:44.200
2014-06-11 08:19:44.300
2014-06-11 08:19:44.400
2014-06-11 08:19:44.500
2014-06-11 08:19:44.600
2014-06-11 08:19:44.700
2014-06-11 08:19:44.800
2014-06-11 08:19:44.900
2014-06-11 08:19:45.000
2014-06-11 08:19:45.100
2014-06-11 08:19:45.200
2014-06-11 08:19:45.300
2014-06-11 08:19:45.400
2014-06-11 08:19:45.500
2014-06-11 08:19:45.600
2014-06-11 08:19:45.700
2014-06-11 08:19:45.800
2014-06-11 08:19:45.900
2014-06-11 08:19:46.000
2014-06-11 08:19:46.100
2014-06-11 08:19:46.200
2014-06-11 08:19:46.300
2014-06-11 08:19:46.400
2014-06-11 08:19:46.500
2014-06-11 08:19:46.600
2014-06-11 08:19:46.700
2014-06-11 08:19:46.800
2014-06-11 08:19:46.900
2014-06-11 08:19:47.000
2014-06-11 08:19:47.100
2014-06-11 08:19:47.200
2014-06-11 08:19:47.300
2014-06-11 08:19:47.400
2014-06-11 08:19:47.500
2014-06-11 08:19:47.600
2014-06-11 08:19:47.700
2014-06-11 08:19:47.800
2014-06-11 08:19:47.900
2014-06-11 08:19:48.000
2014-06-11 08:19:48.100
2014-06-11 08:19:48.200
2014-06-11 08:19:48.300
2014-06-11 08:19:48.400
2014-06-11 08:19:48.500
2014-06-11 08:19:48.600
2014-06-11 08:19:48.700
2014-06-11 08:19:48.800
2014-06-11 08:19:48.900
2014-06-11 08:19:49.000
2014-06-11 08:19:49.100
2014-06-11 08:19:49.200
2014-06-11 08:19:49.300
2014-06-11 08:19:49.400
2014-06-11 08:19:49.500
2014-06-11 08:19:49.600
2014-06-11 08:19:49.700
2014-06-11 08:19:49.800
2014-06-11 08:19:49.900
2014-06-11 08:19:50.000
2014-06-11 08:19:50.100
2014-06-11 08:19:50.200
2014-06-11 08:19:50.300
2014-06-11 08:19:50.400
2014-06-11 08:19:50.500
2014-06-11 08:19:50.600
2014-06-11 08:19:50.700
2014-06-11 08:19:50.800
2014-06-11 08:19:50.900
2014-06-11 08:19:51.000
2014-06-11 08:19:51.100
2014-06-11 08:19:51.200
2014-06-11 08:19:51.300
2014-06-11 08:19:51.400
2014-06-11 08:19:51.500
2014-06-11 08:19:51.600
2014-06-11 08:19:51.700
2014-06-11 08:19:51.800
2014-06-11 08:19:51.900
2014-06-11 08:19:52.000
2014-06-11 08:19:52.100
2014-06-11 08:19:52.200
2014-06-11 08:19:52.300
2014-06-11 08:19:52.400
2014-06-11 08:19:52.500
2014-06-11 08:19:52.600
2014-06-11 08:19:52.700
2014-06-11 08:19:52.800
2014-06-11 08:19:52.900
2014-06-11 08:19:53.000
2014-06-11 08:19:53.100
2014-06-11 08:19:53.200
2014-06-11 08:19:53.300
2014-06-11 08:19:53.400
2014-06-11 08:19:53.500
2014-06-11 08:19:53.600
2014-06-11 08:19:53.700
2014-06-11 08:19:53.800
2014-06-11 08:19:53.900
2014-06-11 08:19:54.000
2014-06-11 08:19:54.100
2014-06-11 08:19:54.200
2014-06-11 08:19:54.300
2014-06-11 08:19:54.400
2014-06-11 08:19:54.500
2014-06-11 08:19:54.600
2014-06-11 08:19:54.700
2014-06-11 08:19:54.800
2014-06-11 08:19:54.900
2014-06-11 08:19:55.000
2014-06-11 08:19:55.100
2014-06-11 08:19:55.200
2014-06-11 08:19:55.300
2014-06-11 08:19:55.400
2014-06-11 08:19:55.500
2014-06-11 08:19:55.600
2014-06-11 08:19:55.700
2014-06-11 08:19:55.800
2014-06-11 08:19:55.900
2014-06-11 08:19:56.000
2014-06-11 08:19:56.100
2014-06-11 08:19:56.200
2014-06-11 08:19:56.300
2014-06-11 08:19:56.400
2014-06-11 08:19:56.500
2014-06-11 08:19:56.600
2014-06-11 08:19:56.700
2014-06-11 08:19:56.800
2014-06-11 08:19:56.900
2014-06-11 08:19:57.000
2014-06-11 08:19:57.100
2014-06-11 08:19:57.200
2014-06-11 08:19:57.300
2014-06-11 08:19:57.400
2014-06-11 08:19:57.500
2014-06-11 08:19:57.600
2014-06-11 08:19:57.700
2014-06-11 08:19:57.800
2014-06-11 08:19:57.900
2014-06-11 08:19:58.000
2014-06-11 08:19:58.100
2014-06-11 08:19:58.200
2014-06-11 08:19:58.300
2014-06-11 08:19:58.400
2014-06-11 08:19:58.500
2014-06-11 08:19:58.600
2014-06-11 08:19:58.700
2014-06-11 08:19:58.800
2014-06-11 08:19:58.900
2014-06-11 08:19:59.000
2014-06-11 08:19:59.100
2014-06-11 08:19:59.200
2014-06-11 08:19:59.300
2014-06-11 08:19:59.400
2014-06-11 08:19:59.500
2014-06-11 08:19:59.600
2014-06-11 08:19:59.700
2014-06-11 08:19:59.800
2014-06-11 08:19:59.900
2014-06-11 08:20:00.000
2014-06-11 08:20:00.100
2014-06-11 08:20:00.200
2014-06-11 08:20:00.300
2014-06-11 08:20:00.400
2014-06-11 08:20:00.500
2014-06-11 08:20:00.600
2014-06-11 08:20:00.700
2014-06-11 08:20:00.800
2014-06-11 08:20:00.900
2014-06-11 08:20:01.000
2014-06-11 08:20:01.100
2014-06-11 08:20:01.200
2014-06-11 08:20:01.300
2014-06-11 08:20:01.400
2014-06-11 08:20:01.500
2014-06-11 08:20:01.600
2014-06-11 08:20:01.700
2014-06-11 08:20:01.800
2014-06-11 08:20:01.900
2014-06-11 08:20:02.000
2014-06-11 08:20:02.100
2014-06-11 08:20:02.200
2014-06-11 08:20:02.300
2014-06-11 08:20:02.400
2014-06-11 08:20:02.500
2014-06-11 08:20:02.600
2014-06-11 08:20:02.700
2014-06-11 08:20:02.800
2014-06-11 08:20:02.900
2014-06-11 08:20:03.000
2014-06-11 08:20:03.100
2014-06-11 08:20:03.200
2014-06-11 08:20:03.300
2014-06-11 08:20:03.400
2014-06-11 08:20:03.500
2014-06-11 08:20:03.600
2014-06-11 08:20:03.700
2014-06-11 08:20:03.800
2014-06-11 08:20:03.900
2014-06-11 08:20:04.000
2014-06-11 08:20:04.100
2014-06-11 08:20:04.200
2014-06-11 08:20:04.300
2014-06-11 08:20:04.400
2014-06-11 08:20:04.500
2014-06-11 08:20:04.600
2014-06-11 08:20:04.700
2014-06-11 08:20:04.800
2014-06-11 08:20:04.900
2014-06-11 08:20:05.000
2014-06-11 08:20:05.100
2014-06-11 08:20:05.200
2014-06-11 08:20:05.300
2014-06-11 08:20:05.400
2014-06-11 08:20:05.500
2014-06-11 08:20:05.600
2014-06-11 08:20:05.700
2014-06-11 08:20:05.800
2014-06-11 08:20:05.900
2014-06-11 08:20:06.000
2014-06-11 08:20:06.100
2014-06-11 08:20:06.200
2014-06-11 08:20:06.300
2014-06-11 08:20:06.400
2014-06-11 08:20:06.500
2014-06-11 08:20:06.600
2014-06-11 08:20:06.700
2014-06-11 08:20:06.800
2014-06-11 08:20:06.900
2014-06-11 08:20:07.000
2014-06-11 08:20:07.100
2014-06-11 08:20:07.200
2014-06-11 08:20:07.300
2014-06-11 08:20:07.400
2014-06-11 08:20:07.500
2014-06-11 08:20:07.600
2014-06-11 08:20:07.700
2014-06-11 08:20:07.800
2014-06-11 08:20:07.900
2014-06-11 08:20:08.000
2014-06-11 08:20:08.100
2014-06-11 08:20:08.200
2014-06-11 08:20:08.300
2014-06-11 08:20:08.400
2014-06-11 08:20:08.500
2014-06-11 08:20:08.600
2014-06-11 08:20:08.700
2014-06-11 08:20:08.800
2014-06-11 08:20:08.900
2014-06-11 08:20:09.000
2014-06-11 08:20:09.100
2014-06-11 08:20:09.200
2014-06-11 08:20:09.300
2014-06-11 08:20:09.400
2014-06-11 08:20:09.500
2014-06-11 08:20:09.600
2014-06-11 08:20:09.700
2014-06-11 08:20:09.800
2014-06-11 08:20:09.900
2014-06-11 08:20:10.000
2014-06-11 08:20:10.100
2014-06-11 08:20:10.200
2014-06-11 08:20:10.300
2014-06-11 08:20:10.400
2014-06-11 08:20:10.500
2014-06-11 08:20:10.600
2014-06-11 08:20:10.700
2014-06-11 08:20:10.800
2014-06-11 08:20:10.900
2014-06-11 08:20:11.000
2014-06-11 08:20:11.100
2014-06-11 08:20:11.200
2014-06-11 08:20:11.300
2014-06-11 08:20:11.400
2014-06-11 08:20:11.500
2014-06-11 08:20:11.600
2014-06-11 08:20:11.700
2014-06-11 08:20:11.800
2014-06-11 08:20:11.900
2014-06-11 08:20:12.000
2014-06-11 08:20:12.100
2014-06-11 08:20:12.200
2014-06-11 08:20:12.300
2014-06-11 08:20:12.400
2014-06-11 08:20:12.500
2014-06-11 08:20:12.600
2014-06-11 08:20:12.700
2014-06-11 08:20:12.800
2014-06-11 08:20:12.900
2014-06-11 08:20:13.000
2014-06-11 08:20:13.100
2014-06-11 08:20:13.200
2014-06-11 08:20:13.300
2014-06-11 08:20:13.400
[truncated: 384,316 more rows]
