# Supplementary material for: Methane emissions from natural gas vehicles in China
Source: Nat Commun. 2020 Sep 11;11:4588. doi: 10.1038/s41467-020-18141-0 (PMC7486943; doi:10.1038/s41467-020-18141-0)
Supplement: Supplementary file 4 — Supplementary Data 1 [file 41467_2020_18141_MOESM4_ESM.zip › Figure_source_data.xlsx]

## Sheet: Fig1
Year	Total natural gas vehicles	Light duty natural gas vehicles	Heavy duty natural gas buses	Heavy duty natural gas trucks	Natural gas taxis	Total Vehicle population	Vehicle share
2000	6000	3000	2000	0	1000	16089100	0.0372923
2001	36000	21000	8000	0	7000	18020400	0.199774
2002	52600	30450	12000	0	10150	20531700	0.256189
2003	69300	39975	16000	0	13325	23829300	0.290818
2004	118000	71175	23100	0	23725	26937100	0.438058
2005	188000	116700	32400	0	38900	31596600	0.595001
2006	307000	175800	72600	0	58600	36973500	0.830324
2007	496000	286609	112755	1100	95536.2	43583600	1.13804
2008	700000	390000	150000	30000	130000	50996100	1.37265
2009	916000	534188	163750	40000	178062	62806100	1.45846
2010	1127000	648558	177500	50000	250942	78018300	1.44453
2011	1526000	929854	205000	61905	329241	93563200	1.63098
2012	2162000	1.45693e+06	223570	88928.8	392576	109330900	1.97748
2013	3327500	2.52643e+06	242140	115952	442975	126701400	2.62625
2014	4606000	3.66153e+06	260710	142976	540779	145981100	3.1552
2015	5190000	4121485	280000	170000	618515	162844500	3.18709
2016	5576000	4405742	285000	225000	660258	185745400	3.00196
2017	6080000	4763000	290000	325000	702000	2.09067e+08	2.90816

## Sheet: Fig2
Vehicle type	Fuel specific emission factor (%)	Uncertainty (Standard Error)	5th percentile	25th percentile	Median	75th percentile	95th percentile
Light-duty vehicle
China, this study	1.7	0.6	0.259219	0.7	1.10861	2.0296	4.3
China, this study, adjusted	1.9	[-0.7, 0.9]
China, Xie et al.	2	2
China, Traffic, Hu et al.	3	0.5
Thailand & Brazil	1.2	9
US & EU	0.1	0.03
Heavy-duty vehicles
China, this study (Bus)	2.9	0.5	0.5	1.3	2.1	3.3	7.9
China, this study (Bus), adjusted	3.2	[-0.8, 1.0]
China, this study (Truck)	2.9	[-1.2, 0.5]
China, this study (Truck), adjusted	3.2	[-1.7, 1.0]
China, Guo et al. (Bus)	2.2	0.8
US, this study (Bus)	1	0.3
US (Bus)	1	0.4
LB + OC (Bus)	2.1	0.5
SM + TWC (Bus)	0.4	0.5
SM + TWC (Truck)	0.3	0.3
SM + TWC (All)	0.4	0.4
SM + TWC w. CC (All)	1	0.7
HPDI (Truck)	0.8	0.4
HPDI w. DV (Truck)	0.78	0.46
Well-to-Pump
China	1.65	1.05

## Sheet: Fig3
	WTW GHG emissions without CH4 from NGVs and WTP CH4	WTP CH4	CH4 from NGVs	Total WTW GHG	Standard error
	(a) Cars
Gasoline car	250.7	0	0	250.7	12.6
NG car	203.2	26.5	31	260.7	[-21.5, 22.2]
	(b) Buses and trucks
Diesel bus	1208.3	0	0	1208.3	215
NG bus, current	1083.9	152.7	284.5	1521.1	[-138.2, 152.9]
NG bus, SM + TWC w. CC	1083.9	152.7	124.3	1360.9	136.9
NG bus, China VI	1083.9	152.7	60.2	1296.8	133.5
Diesel truck	1628.2	0	0	1628.2	81.4
NG truck, current	1290.1	165.1	315.9	1771.1	[-186.9, 164.8]
NG truck, SM + TWC w. CC	1290.1	165.1	146.3	1601.5	146.3
NG truck, HPDI w. DV	1255.7	156.9	179.9	1592.5	161.1
NG truck, China VI	1290.1	165.1	71.6	1526.8	120.1

## Sheet: Fig4
	(a) NG consumption											(b) CH4 emissions									(c) ∆WTW GHG
	NG_cons_Bus	NG_cons_HDT	NG_cons_LDV	NG_cons_Taxi	NG_cons_all	Standard error (low bound)	Standard error (upper bound)	China Statistical Year Book	High scenario	Median scenario	Low scenario	Heavy-duty bus	Heavy-duty truck	Taxi	Light-duty vehicle (w/o taxi)	Standard error (lower bound)	Standard error (upper bound)	High scenario	Medium scenario	Low scenario	2000-2017	Standard error (low bound)	Standard error (upper bound)	High scenario	Medium scenario	Low scenario
2000	0.0475765	0	0.00427056	0.00701241	0.0588594	0.0106199	0.0106199	0.88				0.001195	0	0.000102671	6.25264e-05	0.000416542	0.000365175				0.0409858	0.0378966	0.0378966
2001	0.189551	0	0.0298729	0.0489466	0.26837	0.0335071	0.0335071	1.1				0.00476102	0	0.000716641	0.000437377	0.00155755	0.00133123				0.168026	0.119775	0.119775
2002	0.281683	0	0.0431568	0.0699838	0.394824	0.0552479	0.0552479	1.64				0.00707514	0	0.00102465	0.000631871	0.00237336	0.00204763				0.249138	0.143292	0.143292
2003	0.372305	0	0.0562709	0.0903338	0.51891	0.0798552	0.0798552	1.88				0.00935133	0	0.0013226	0.000823878	0.0032193	0.00280209				0.32888	0.165496	0.165496
2004	0.534405	0	0.0996018	0.160752	0.794759	0.117886	0.117886	2.62				0.0134229	0	0.00235362	0.0014583	0.00468625	0.00408572				0.479048	0.219703	0.219703
2005	0.743892	0	0.162774	0.263325	1.16999	0.17211	0.17211	3.8				0.0186846	0	0.00385541	0.00238322	0.00665286	0.00581868				0.675736	0.291426	0.291426
2006	1.68492	0	0.244465	0.394641	2.32403	0.322398	0.322398	4.72				0.0423209	0	0.00577805	0.00357928	0.01406	0.0120976				1.48499	0.823282	0.823282
2007	2.61273	0.073322	0.398135	0.643209	3.72739	0.524415	0.524415	4.69				0.0656249	0.00184166	0.00941741	0.00582921	0.0221463	0.019157				2.33646	1.146	1.14595
2008	3.45649	1.99823	0.538714	0.862084	6.85551	0.817674	0.817674	7.16				0.0868179	0.0501902	0.012622	0.00788747	0.0339628	0.0346697				3.78734	1.57267	1.54801
2009	3.72678	2.62528	0.73452	1.14284	8.22943	1.08453	1.08453	9.11				0.0936071	0.0659403	0.0167327	0.0107543	0.0408755	0.0432672				4.30644	1.65841	1.63316
2010	3.97377	3.25185	0.883127	1.60595	9.71469	1.32262	1.32262	10.67				0.0998107	0.0816781	0.0235131	0.0129301	0.0479601	0.0519781				4.82493	1.74853	1.72262
2011	4.51789	3.99505	1.26441	2.09452	11.8719	1.60295	1.60295	13.84				0.113478	0.100345	0.0306664	0.0185126	0.0575054	0.0629771				5.66814	1.91258	1.88615
2012	4.85626	5.69654	1.9892	2.42319	14.9652	1.97029	1.97029	15.45				0.121976	0.143082	0.0354787	0.0291245	0.0712366	0.0821355				6.71593	2.14186	2.10375
2013	5.19764	7.36877	3.47776	2.62472	18.6689	2.87218	2.87218	17.58				0.130551	0.185084	0.0384292	0.0509189	0.0944706	0.109183				7.84452	2.53828	2.49426
2014	5.54962	9.05945	5.04042	3.12506	22.7745	3.79651	3.79651	21.44				0.139392	0.22755	0.0457549	0.0737982	0.119141	0.137301				9.04118	2.93945	2.88602
2015	6.01887	10.7325	5.636	3.42226	25.8096	4.345	4.345	23.76				0.151178	0.269572	0.0501063	0.0825183	0.136176	0.158889				10.1646	3.23316	3.17432
2016	5.90153	14.2333	5.9155	3.44838	29.4987	6.03749	6.03749	25.48				0.148231	0.357504	0.0504887	0.0866105	0.179614	0.211596				11.3863	4.20272	4.12209
2017	5.81285	20.6563	6.27112	3.39232	36.1326	7.01846	7.01846	28.5				0.146004	0.518833	0.0496679	0.0918173	0.223475	0.278102				13.6963	5.15708	4.99362
2018									42.2988	42.2988	42.2988							0.904477	0.927667	0.927667				15.7991	15.7991	15.7991
2019									49.5672	49.5672	48.4606							1.0589	1.04417	1.01137				18.1663	16.8525	15.3631
2020									57.2623	57.2623	55.6231							1.2226	1.11918	1.04174				21.0007	16.7732	12.2302
2021									65.9519	63.0822	58.7597							1.43165	1.16111	1.028				25.3069	15.86	8.83252
2022									75.4776	69.8017	62.8502							1.66373	1.20935	1.01329				30.0536	14.7111	4.46183
2023									82.5213	74.028	64.4681							1.83521	1.21897	0.969358				33.465	13.109	0.511431
2024									90.6768	79.4434	67.3189							2.03034	1.25723	0.955509				37.3604	12.1138	-2.75059
2025									99.2927	85.2121	70.607							2.23413	1.30026	0.94549				41.5063	11.2658	-6.03805
2026									107.63	90.4847	73.5064							2.43403	1.32858	0.918318				45.4949	9.95177	-10.1211
2027									115.285	94.4263	76.1407							2.61476	1.3276	0.877512				49.2248	8.27718	-14.4113
2028									122.782	98.1478	77.972							2.79261	1.32239	0.823779				52.9296	6.55261	-18.8481
2029									128.887	101.875	79.2453							2.9467	1.31954	0.766505				56.3887	4.99066	-23.0233
2030									136.492	107.132	82.0504							3.13295	1.3428	0.73244				60.0681	3.32806	-27.6136

## Sheet: FigS1
Price ratio	Payback year (AMT=200 thousand km)	Payback year (AMT=150 thousand km)	Payback year (AMT=100 thousand km)	Payback year (AMT=50 thousand km)
0.5	0.281167	0.374889	0.562334	1.12467
0.51	0.28804	0.384054	0.576081	1.15216
0.52	0.295258	0.393677	0.590516	1.18103
0.53	0.302847	0.403796	0.605694	1.21139
0.54	0.310836	0.414448	0.621672	1.24334
0.55	0.319258	0.425677	0.638516	1.27703
0.56	0.328149	0.437532	0.656298	1.3126
0.57	0.33755	0.450066	0.675099	1.3502
0.58	0.347505	0.463339	0.695009	1.39002
0.59	0.358065	0.477419	0.716129	1.43226
0.6	0.369287	0.492382	0.738573	1.47715
0.61	0.381235	0.508313	0.762469	1.52494
0.62	0.393982	0.525309	0.787963	1.57593
0.63	0.407611	0.543481	0.815222	1.63044
0.64	0.422217	0.562955	0.844433	1.68887
0.65	0.437908	0.583877	0.875816	1.75163
0.66	0.454811	0.606414	0.909621	1.81924
0.67	0.473071	0.630761	0.946141	1.89228
0.68	0.492858	0.657144	0.985716	1.97143
0.69	0.514373	0.685831	1.02875	2.05749
0.7	0.537853	0.717137	1.07571	2.15141
0.71	0.563578	0.751437	1.12716	2.25431
0.72	0.591888	0.789184	1.18378	2.36755
0.73	0.623192	0.830923	1.24638	2.49277
0.74	0.657993	0.877324	1.31599	2.63197
0.75	0.69691	0.929213	1.39382	2.78764
0.76	0.74072	0.987627	1.48144	2.96288
0.77	0.790408	1.05388	1.58082	3.16163
0.78	0.847241	1.12965	1.69448	3.38896
0.79	0.91288	1.21717	1.82576	3.65152
0.8	0.989544	1.31939	1.97909	3.95818
0.81	1.08027	1.44035	2.16053	4.32106
0.82	1.1893	1.58573	2.3786	4.7572
0.83	1.32282	1.76376	2.64563	5.29127
0.84	1.4901	1.9868	2.98021	5.96041
0.85	1.70583	2.27443	3.41165	6.8233
0.86	1.99458	2.65944	3.98916	7.97832
0.87	2.40101	3.20135	4.80203	9.60406
0.88	3.01548	4.02063	6.03095	12.0619
0.89	4.05261	5.40348	8.10521	16.2104

## Sheet: FigS2
NG bus emission ratio	Light-duty NGV emission ratio
0.008	0.063327
0.009	0.058977
0.01	0.054627
0.011	0.050277
0.012	0.045927
0.013	0.041577
0.014	0.037227
0.015	0.032877
0.016	0.028527
0.017	0.024177
0.018	0.019827
0.019	0.015477
0.02	0.011127
0.021	0.00677697
0.022	0.00242697

## Sheet: FigS4
	Mean NH3:CO2 ER	Standard error	5th percentile	25th percentile	Medium	75th percentile	95th percentile
This study, NG buses in China	0.131	0.1	0.00943612	0.036284	0.071648	0.143748	0.519981
This study, NG taxis in China	0.12	0.08	0.0186921	0.0485409	0.0711449	0.11778	0.338107
Literature, LB + OC	0.083	0.078
Literature, SM + TWC	0.577	0.198
