# Supplementary material for: Methane emissions from natural gas vehicles in China
Source: Nat Commun. 2020 Sep 11;11:4588. doi: 10.1038/s41467-020-18141-0 (PMC7486943; doi:10.1038/s41467-020-18141-0)
Supplement: Supplementary file 4 — Supplementary Data 1 [file 41467_2020_18141_MOESM4_ESM.zip › 0610_NGV_encounter.csv]

2	17	1	15	0
2	18	55	15	0
2	22	0	5	1
3	1	29	5	1
3	18	6	16	0
3	19	32	15	0
3	19	50	8	1
3	23	40	3	1
3	33	18	3	1
4	30	29	4	1
4	31	0	15	1
4	33	40	12	0
5	0	57	4	1
5	13	57	4	0
5	23	33	4	1
5	50	16	7	1
6	0	24	5	1
6	2	1	10	1
6	5	24	28	1
6	6	26	30	1
6	8	51	70	1
6	12	30	3	1
6	13	57	35	1
6	14	50	5	1
6	17	40	15	1
6	26	32	5	0
6	31	12	5	0
7	0	26	5	0
7	2	52	10	0
7	11	33	30	1
7	31	0	10	0
8	26	28	20	0
8	45	55	10	0
9	5	38	10	0
9	9	9	8	1
9	9	30	5	1
9	10	25	12	1
4	32	42	36	0
7	59	7	30	0
2	24	13	10	0
3	20	18	30	0
1	26	54	16	0
4	27	15	30	0
7	33	36	10	0
2	45	38	150	1
