# Supplementary material for: Methane emissions from natural gas vehicles in China
Source: Nat Commun. 2020 Sep 11;11:4588. doi: 10.1038/s41467-020-18141-0 (PMC7486943; doi:10.1038/s41467-020-18141-0)
Supplement: Supplementary file 4 — Supplementary Data 1 [file 41467_2020_18141_MOESM4_ESM.zip › 0611_NGV_encounter.csv]

2	25	45	5	1
2	50	15	10	1
3	4	0	8	1
4	36	58	10	1
4	52	55	20	1
4	58	40	5	1
5	25	23	5	1
6	16	25	5	1
6	21	56	4	0
6	24	20	5	0
6	22	55	70	0
6	22	12	30	0
6	50	5	10	0
6	29	10	20	0
6	38	0	10	0
6	30	35	20	1
6	47	5	10	1
6	48	2	4	1
6	54	0	5	0
7	9	7	5	1
7	10	0	65	1
7	14	51	5	0
7	15	51	4	1
7	16	38	4	1
7	26	50	80	1
7	28	50	70	1
7	31	27	5	1
7	32	5	5	1
7	32	30	180	0
7	44	2	4	1
7	45	29	5	1
7	47	0	10	1
7	50	50	5	1
8	43	5	10	1
8	43	30	10	0
8	44	53	6	1
2	48	20	2	0
5	5	1	15	0
5	13	20	5	0
5	25	22	4	0
5	39	22	10	0
5	40	30	10	0
6	0	40	2	0
7	19	10	10	0
7	54	30	10	0
8	13	25	3	0
8	13	55	20	0
8	16	0	10	0
8	44	58	5	0
8	50	15	5	1
8	5	35	6	1
2	11	36	36	0
2	53	18	54	0
2	47	54	90	1
4	41	40	43	1
4	51	9	58	0
2	16	0	10	1
8	35	27	5	1
8	27	42	10	1
8	1	48	10	1
4	54	9	20	1
