# Supplementary material for: Methane emissions from natural gas vehicles in China
Source: Nat Commun. 2020 Sep 11;11:4588. doi: 10.1038/s41467-020-18141-0 (PMC7486943; doi:10.1038/s41467-020-18141-0)
Supplement: Supplementary file 4 — Supplementary Data 1 [file 41467_2020_18141_MOESM4_ESM.zip › 0612_NGV_encounter.csv]

3	7	2	5	0
3	13	18	50	1
3	22	25	8	0
3	26	2	10	0
3	28	40	10	0
3	30	7	10	1
3	31	15	5	0
6	38	8	4	1
6	39	0	5	1
6	40	3	5	1
6	40	26	2	1
6	47	15	10	0
6	48	20	40	1
6	52	18	10	0
6	53	59	5	0
6	57	5	40	0
7	12	20	10	1
7	16	59	5	0
7	17	31	9	0
7	19	53	5	0
7	21	0	5	0
7	21	25	3	0
7	21	56	5	1
7	22	14	30	1
7	43	15	5	0
6	36	34	5	0
3	27	5	9	1
6	51	4	8	1
7	9	50	90	1
